# Supplementary material for: 2-(2-Methyl-5-nitro-1H-imidazol-1-yl)ethyl 2-bromo­benzoate
Source: Acta Crystallogr Sect E Struct Rep Online. 2012 Mar 28;68(Pt 4):o1218. doi: 10.1107/S1600536812012688 (PMC3344152; doi:10.1107/S1600536812012688)
Supplement: Supplementary file 2 [file e-68-o1218-Isup2.hkl]

# 
# h,k,l, Fc-squared, Fo-squared, sigma(Fo-squared) and status flag 
# 
data_I
_shelx_title ' a in P2(1)/c' 
_shelx_refln_list_code          4 
_shelx_F_calc_maximum      326.38 
_exptl_crystal_F_000       712.00 
_reflns_d_resolution_high  0.8258 
 
loop_ 
 _symmetry_equiv_pos_as_xyz 
 'x, y, z' 
 '-x, y+1/2, -z+1/2' 
 '-x, -y, -z' 
 'x, -y-1/2, z-1/2' 
 
_cell_length_a    14.5536 
_cell_length_b     8.8356 
_cell_length_c    11.5632 
_cell_angle_alpha  90.000 
_cell_angle_beta  105.427 
_cell_angle_gamma  90.000 
 
_shelx_F_squared_multiplier     1.000 
 
loop_ 
 _refln_index_h 
 _refln_index_k 
 _refln_index_l 
 _refln_F_squared_calc 
 _refln_F_squared_meas 
 _refln_F_squared_sigma 
 _refln_observed_status 
   2   0   0      477.35      441.57      8.50 o 
   3   0   0       27.04       23.47      6.52 o 
   4   0   0   106524.34    52542.58   1067.89 o 
   5   0   0     2525.31     2408.66     48.54 o 
   6   0   0     4503.59     4534.37     68.43 o 
   7   0   0      251.06      261.17     10.70 o 
   8   0   0    10030.34    10805.34    160.50 o 
   9   0   0      167.22      161.24     16.40 o 
  10   0   0      622.88      631.55     18.53 o 
  11   0   0      317.92      263.02      9.46 o 
  12   0   0      113.37      146.82      7.41 o 
  13   0   0        5.34        8.18      6.11 o 
  14   0   0      132.72      142.70      9.33 o 
  15   0   0       58.29       34.41      8.65 o 
  16   0   0        0.10        0.00      7.61 o 
   1   1   0     2958.70     3123.17     29.56 o 
   2   1   0     2877.70     3010.92     37.78 o 
   3   1   0        3.75        0.87      0.97 o 
   4   1   0    10451.61    11338.82    117.98 o 
   5   1   0      286.92      325.52      5.10 o 
   6   1   0      657.30      590.08      8.09 o 
   7   1   0     1001.24     1065.62     13.18 o 
   8   1   0     2328.68     2489.30     28.08 o 
   9   1   0        0.33       -0.26      2.69 o 
  10   1   0       40.81       51.58      3.68 o 
  11   1   0       66.18       71.82      4.88 o 
  12   1   0      182.75      170.54      6.02 o 
  13   1   0       66.68       71.41      5.66 o 
  14   1   0        0.00       -6.59      4.40 o 
  15   1   0       26.45       31.78      5.15 o 
  16   1   0        2.95       -9.26      6.17 o 
   0   2   0     5290.92     5590.11     66.90 o 
   1   2   0     7297.62     8131.65     68.45 o 
   2   2   0      940.58     1060.87     10.71 o 
   3   2   0     2356.09     2408.70     26.10 o 
   4   2   0     6433.52     6797.62     83.11 o 
   5   2   0     5507.21     5802.77     61.38 o 
   6   2   0     1901.58     1902.31     21.55 o 
   7   2   0      378.24      356.63      6.09 o 
   8   2   0     2126.16     2215.60     25.38 o 
   9   2   0      445.53      469.31      7.96 o 
  10   2   0      933.35      876.37     12.37 o 
  11   2   0       91.92       79.88      4.35 o 
  12   2   0      513.94      541.73      9.87 o 
  13   2   0       32.57       51.15      4.81 o 
  14   2   0       39.95       50.64      6.26 o 
  15   2   0       31.67       16.92      6.21 o 
  16   2   0       11.63        7.66      8.96 o 
   1   3   0     7137.24     7691.54     65.04 o 
   2   3   0       29.48       27.74      1.65 o 
   3   3   0     6285.06     6610.38     61.71 o 
   4   3   0     1498.62     1609.25     18.53 o 
   5   3   0     1833.39     1950.43     22.23 o 
   6   3   0      287.03      281.67      5.28 o 
   7   3   0     1099.04     1054.22     13.37 o 
   8   3   0      213.63      197.36      5.22 o 
   9   3   0       12.07       17.13      3.01 o 
  10   3   0        2.19        5.92      3.17 o 
  11   3   0      178.06      186.61      7.40 o 
  12   3   0        8.41       16.98      5.05 o 
  13   3   0        0.47       -0.73      5.36 o 
  14   3   0        5.91       -0.08      8.03 o 
  15   3   0        1.54      -12.59      8.40 o 
  16   3   0        5.33        8.62      8.97 o 
   0   4   0     4688.42     5095.50     62.01 o 
   1   4   0       96.43      104.29      2.61 o 
   2   4   0      167.00      194.80      4.03 o 
   3   4   0      232.72      292.27      5.22 o 
   4   4   0     1521.32     1496.99     15.73 o 
   5   4   0      650.48      606.71      7.82 o 
   6   4   0        3.84        4.15      5.68 o 
   7   4   0      231.76      256.92      6.87 o 
   8   4   0      389.36      378.73      7.07 o 
   9   4   0      193.90      183.87      5.48 o 
  10   4   0       46.44       60.92      5.14 o 
  11   4   0      258.49      244.08      8.13 o 
  12   4   0       37.71       49.08     13.76 o 
  13   4   0       97.05      100.42      7.37 o 
  14   4   0       47.34       55.83      9.47 o 
  15   4   0       43.84       63.11     20.50 o 
   1   5   0      626.47      582.02      7.05 o 
   2   5   0     6403.42     6931.74     65.44 o 
   3   5   0     1025.04      999.86     11.66 o 
   4   5   0      798.06      873.20     10.57 o 
   5   5   0        4.36       10.15      3.17 o 
   6   5   0     1385.10     1356.26     15.20 o 
   7   5   0      470.34      430.38      7.83 o 
   8   5   0      217.72      229.37      7.28 o 
   9   5   0      197.94      217.82      7.43 o 
  10   5   0       29.25       25.97      4.92 o 
  11   5   0       96.14      106.31      6.60 o 
  12   5   0       91.82       92.60      9.73 o 
  13   5   0       37.26       39.63      9.42 o 
  14   5   0       18.78        8.46      9.16 o 
  15   5   0        2.19       -5.10      9.86 o 
   0   6   0      503.96      508.09     10.00 o 
   1   6   0       17.35       10.52      2.59 o 
   2   6   0       64.93       81.93      3.83 o 
   3   6   0        6.87        7.38      2.94 o 
   4   6   0       53.37       57.46      3.47 o 
   5   6   0       16.92       19.23      3.22 o 
   6   6   0      684.16      702.18      9.89 o 
   7   6   0        1.68       -1.94      4.49 o 
   8   6   0       49.12       49.46      7.93 o 
   9   6   0       31.24       31.17      4.30 o 
  10   6   0      119.18      118.27      6.75 o 
  11   6   0        4.92       12.92      8.51 o 
  12   6   0        1.27        3.34      8.60 o 
  13   6   0        0.11        4.59      9.24 o 
  14   6   0       21.45       19.17     10.07 o 
   1   7   0     1449.00     1415.58     14.91 o 
   2   7   0      111.72      107.63      4.60 o 
   3   7   0     1097.11     1101.58     13.74 o 
   4   7   0       53.58       91.22      4.45 o 
   5   7   0       15.66        6.47      3.67 o 
   6   7   0       93.17      103.88      7.37 o 
   7   7   0     1076.75     1041.54     15.55 o 
   8   7   0       25.17       31.90      5.99 o 
   9   7   0        0.96        5.33      7.41 o 
  10   7   0       14.59       15.75     22.63 o 
  11   7   0      146.35      170.44     12.07 o 
  12   7   0        3.76        8.12      9.44 o 
   0   8   0      520.31      571.23     13.52 o 
   1   8   0        3.15       -4.28      3.49 o 
   2   8   0        0.28        5.21      4.17 o 
   3   8   0        8.34        8.42      4.15 o 
   4   8   0       70.68       83.03      6.46 o 
   5   8   0        3.23       14.09      5.09 o 
   6   8   0      127.76      150.79      6.91 o 
   7   8   0        0.03      -12.83     11.90 o 
   8   8   0       42.32       44.46      8.91 o 
   9   8   0        0.23      -12.87      8.89 o 
  10   8   0       16.17       23.99      9.70 o 
  11   8   0        0.83       -1.16      9.64 o 
   1   9   0      142.35      131.29      9.08 o 
   2   9   0       77.52       81.40      7.82 o 
   3   9   0      180.84      185.12     11.48 o 
   4   9   0       29.40       35.10      6.02 o 
   5   9   0       78.99       56.94      6.34 o 
   6   9   0       22.61        6.24      7.26 o 
   7   9   0       52.76       49.67     10.27 o 
   8   9   0       17.28       26.53     10.12 o 
   9   9   0        0.10       -5.83     11.30 o 
   0  10   0      193.45      201.55     11.22 o 
   1  10   0        5.93       10.47      6.24 o 
   2  10   0        7.41        6.07      7.15 o 
   3  10   0        0.28        4.69      6.10 o 
   4  10   0      104.73      124.54      7.88 o 
   5  10   0        1.73        4.92      7.93 o 
   6  10   0       21.07       51.44      8.56 o 
 -17   1   1        2.15        8.23      7.03 o 
 -16   1   1       45.61       67.29      6.08 o 
 -15   1   1       21.08       15.21      5.10 o 
 -14   1   1      157.07      136.67      6.18 o 
 -13   1   1       63.33       77.48      5.03 o 
 -12   1   1      690.21      727.84     11.65 o 
 -11   1   1       10.58        0.56      3.37 o 
 -10   1   1      294.11      264.70      6.31 o 
  -9   1   1      216.87      211.05      6.44 o 
  -8   1   1     6721.81     6761.40     71.96 o 
  -7   1   1      131.87      121.32      3.75 o 
  -6   1   1      108.40      121.52      4.60 o 
  -5   1   1      705.19      786.49      9.72 o 
  -4   1   1    10616.25    11188.73    103.50 o 
  -3   1   1     5372.46     5611.15     58.69 o 
  -2   1   1    11516.56    10272.28    397.54 o 
  -1   1   1     4105.22     4543.53     38.63 o 
   0   1   1    11271.59     9912.65    295.65 o 
   1   1   1      451.17      480.62     12.30 o 
   2   1   1    15428.91    13256.41    299.54 o 
   3   1   1    22667.53    18677.33    348.16 o 
   4   1   1     1454.13     1412.89     15.88 o 
   5   1   1     1257.58     1202.40     13.99 o 
   6   1   1     6382.60     6817.97     71.98 o 
   7   1   1     4304.78     4441.46     47.83 o 
   8   1   1       37.65       46.94      3.04 o 
   9   1   1        4.71        8.12      2.81 o 
  10   1   1     1176.28     1190.94     15.52 o 
  11   1   1      690.40      665.36     10.74 o 
  12   1   1        1.40        4.21      3.82 o 
  13   1   1       16.67        5.02      4.36 o 
  14   1   1       88.54      117.40      7.04 o 
  15   1   1       41.54       44.31      6.67 o 
  16   1   1        0.27       -4.66      7.93 o 
 -16   2   1        0.13       -9.52      6.34 o 
 -15   2   1       35.09       36.87      6.58 o 
 -14   2   1        1.13       -4.36      4.39 o 
 -13   2   1       34.95       21.64      4.44 o 
 -12   2   1        0.61       -1.98      3.73 o 
 -11   2   1      253.56      237.27      6.62 o 
 -10   2   1       38.27       39.97      3.62 o 
  -9   2   1        8.48       16.37      3.73 o 
  -8   2   1      280.42      272.22      7.11 o 
  -7   2   1     1822.92     1800.71     20.87 o 
  -6   2   1        9.30       17.01      3.59 o 
  -5   2   1        7.67       10.75      1.93 o 
  -4   2   1       58.57       54.02      2.26 o 
  -3   2   1     2028.72     2120.84     20.48 o 
  -2   2   1     2188.73     2394.64     22.84 o 
  -1   2   1     2802.33     2915.27     25.09 o 
   0   2   1       55.59       55.23      1.37 o 
   1   2   1     2833.06     3109.77     29.43 o 
   2   2   1       27.17       18.77      1.22 o 
   3   2   1     3922.37     4002.01     49.57 o 
   4   2   1     3676.39     3831.73     40.85 o 
   5   2   1       89.30       88.16      4.84 o 
   6   2   1      120.35      113.66      3.30 o 
   7   2   1     2792.79     2803.41     31.07 o 
   8   2   1      464.44      474.70      7.72 o 
   9   2   1      330.59      289.73      6.33 o 
  10   2   1       18.96        9.57      3.27 o 
  11   2   1      395.69      374.69      7.89 o 
  12   2   1       11.67       21.37      4.17 o 
  13   2   1      134.64      123.82      7.11 o 
  14   2   1        3.33        3.63      5.80 o 
  15   2   1       45.63       60.62      9.38 o 
  16   2   1        6.33       10.12      9.17 o 
 -16   3   1       51.38       67.71     11.57 o 
 -15   3   1        0.34        5.29      6.30 o 
 -14   3   1        2.39       10.29      5.79 o 
 -13   3   1       58.85       57.09      5.97 o 
 -12   3   1      172.11      193.22      6.46 o 
 -11   3   1       30.99       14.12      3.70 o 
 -10   3   1       38.59       43.12      3.89 o 
  -9   3   1       44.63       47.47      4.78 o 
  -8   3   1     1258.69     1319.43     17.99 o 
  -7   3   1      278.08      242.15      5.30 o 
  -6   3   1      314.52      290.86      5.63 o 
  -5   3   1      423.38      438.35      6.91 o 
  -4   3   1     5297.07     5568.31     52.29 o 
  -3   3   1      716.75      687.98      7.86 o 
  -2   3   1     3149.48     3373.89     32.14 o 
  -1   3   1      123.07      147.60      4.11 o 
   0   3   1     7999.91     8815.74     74.42 o 
   1   3   1     5847.56     6113.86     51.96 o 
   2   3   1     9047.64    10152.41     94.07 o 
   3   3   1      280.63      276.90      6.31 o 
   4   3   1     2763.58     2781.26     35.51 o 
   5   3   1     4030.21     4125.10     51.79 o 
   6   3   1     2260.05     2341.37     26.86 o 
   7   3   1      803.14      837.32     12.62 o 
   8   3   1      126.96      125.76      6.49 o 
   9   3   1      651.49      657.83      9.95 o 
  10   3   1      813.40      800.09     11.78 o 
  11   3   1      304.55      303.85     12.49 o 
  12   3   1       32.32       24.05      5.27 o 
  13   3   1        0.72       -4.39     12.90 o 
  14   3   1        4.63       13.81      8.04 o 
  15   3   1       81.00       79.75     12.96 o 
 -16   4   1       20.26       16.27     10.70 o 
 -15   4   1       45.46       53.71      9.75 o 
 -14   4   1       41.75       58.30      8.51 o 
 -13   4   1        1.91        0.73      5.49 o 
 -12   4   1      306.80      269.19      9.19 o 
 -11   4   1      243.18      257.71      7.18 o 
 -10   4   1      120.76      118.54      5.77 o 
  -9   4   1      235.28      213.79      6.37 o 
  -8   4   1        0.77       -1.25      2.69 o 
  -7   4   1      427.81      423.80      7.78 o 
  -6   4   1     2492.14     2524.98     25.35 o 
  -5   4   1     1906.40     1849.49     19.00 o 
  -4   4   1      195.78      146.35      3.72 o 
  -3   4   1      278.56      333.69      5.18 o 
  -2   4   1     1959.13     1939.38     19.51 o 
  -1   4   1     6809.58     7463.29     63.51 o 
   0   4   1     2600.82     2719.87     24.17 o 
   1   4   1     4954.67     5886.93     50.42 o 
   2   4   1     1446.88     1384.62     14.52 o 
   3   4   1     8079.21     8478.41     79.19 o 
   4   4   1     1230.38     1147.86     20.93 o 
   5   4   1     1344.48     1455.96     20.29 o 
   6   4   1       83.51       64.79      7.06 o 
   7   4   1      569.43      525.06      9.98 o 
   8   4   1      531.76      514.23      8.32 o 
   9   4   1      765.79      792.58     13.92 o 
  10   4   1       42.64       57.84      5.16 o 
  11   4   1      162.75      184.79      7.67 o 
  12   4   1       21.15       44.87     16.87 o 
  13   4   1       10.18       14.14      8.57 o 
  14   4   1        0.86        0.45     16.53 o 
  15   4   1        2.09       -5.68      9.83 o 
 -15   5   1       13.21        9.29     18.40 o 
 -14   5   1        0.07        2.61      9.02 o 
 -13   5   1        1.60        9.93      7.12 o 
 -12   5   1      126.22      137.40     12.42 o 
 -11   5   1      193.79      181.38      7.58 o 
 -10   5   1       18.73       26.92      5.01 o 
  -9   5   1      110.38      110.03      4.00 o 
  -8   5   1      768.65      738.76      9.93 o 
  -7   5   1      316.57      283.93      6.52 o 
  -6   5   1        3.45        4.63      2.61 o 
  -5   5   1       15.40       20.38      2.74 o 
  -4   5   1      616.56      669.40      8.70 o 
  -3   5   1     2034.59     2063.16     21.19 o 
  -2   5   1      206.64      205.30      4.65 o 
  -1   5   1      564.66      601.32      7.24 o 
   0   5   1      749.41      852.67      9.19 o 
   1   5   1       59.83       51.45      2.54 o 
   2   5   1       13.33       11.38      2.40 o 
   3   5   1      163.63      206.69      4.76 o 
   4   5   1       22.15       23.48      2.66 o 
   5   5   1       29.99       37.14      3.10 o 
   6   5   1      137.21      148.69      5.01 o 
   7   5   1       34.85       42.95      6.47 o 
   8   5   1       23.28       23.14      4.18 o 
   9   5   1       60.68       54.40      4.98 o 
  10   5   1        5.01       10.81      7.38 o 
  11   5   1       57.46       44.29     12.67 o 
  12   5   1        9.10       17.64      8.34 o 
  13   5   1        4.58       -0.31      9.22 o 
  14   5   1        5.64        3.80     10.77 o 
 -14   6   1        2.50       -0.74      9.81 o 
 -13   6   1        0.08       -8.72      8.88 o 
 -12   6   1       37.11       37.23      6.35 o 
 -11   6   1      150.32      172.79      9.56 o 
 -10   6   1      176.32      174.29      7.52 o 
  -9   6   1      255.69      239.70     11.61 o 
  -8   6   1      145.67      162.65      5.34 o 
  -7   6   1      779.10      793.61     10.78 o 
  -6   6   1      755.67      801.33     10.72 o 
  -5   6   1     1119.46     1044.55     12.75 o 
  -4   6   1       29.02       21.23      3.12 o 
  -3   6   1      145.58      141.99      4.40 o 
  -2   6   1     2044.56     2180.22     22.74 o 
  -1   6   1     3736.55     3751.88     33.62 o 
   0   6   1       85.91       80.27      3.29 o 
   1   6   1        0.08        2.92      3.07 o 
   2   6   1       87.83       74.20      3.93 o 
   3   6   1     1726.25     1733.18     18.82 o 
   4   6   1      992.91     1031.28     12.63 o 
   5   6   1      532.06      572.29      8.67 o 
   6   6   1       41.81       31.57      4.80 o 
   7   6   1      425.57      420.60     10.38 o 
   8   6   1       67.42       84.94      8.42 o 
   9   6   1      456.04      455.84     11.35 o 
  10   6   1       22.14       42.02     10.62 o 
  11   6   1       68.32       68.67      9.60 o 
  12   6   1        2.28       20.78      9.12 o 
  13   6   1       87.01      114.13     19.60 o 
 -13   7   1        2.58        5.55      9.78 o 
 -12   7   1        0.71        3.38      9.15 o 
 -11   7   1       58.91       55.72      9.62 o 
 -10   7   1        3.87       -7.06      8.16 o 
  -9   7   1        5.19        0.57     12.82 o 
  -8   7   1        2.87        9.29      6.10 o 
  -7   7   1      154.51      148.12      7.67 o 
  -6   7   1        5.53        4.54      3.73 o 
  -5   7   1        0.36       -2.12      3.53 o 
  -4   7   1        0.75        2.38      3.48 o 
  -3   7   1       76.50       72.11      4.93 o 
  -2   7   1       20.84       22.64      3.63 o 
  -1   7   1       77.37       89.15      3.88 o 
   0   7   1       26.05       25.63      4.22 o 
   1   7   1      115.67      112.27      4.65 o 
   2   7   1       48.78       61.69      4.05 o 
   3   7   1        2.30       -1.45      3.56 o 
   4   7   1        8.61        5.89      6.37 o 
   5   7   1        0.55       -2.52      6.11 o 
   6   7   1       51.65       58.26      5.99 o 
   7   7   1        1.26        8.28      5.40 o 
   8   7   1        0.02        5.01      5.54 o 
   9   7   1        1.18        1.47      8.14 o 
  10   7   1       13.45        4.97      8.49 o 
  11   7   1        2.76        4.34      9.17 o 
  12   7   1        0.21       -4.33     11.90 o 
 -11   8   1       45.83       57.26     10.37 o 
 -10   8   1       12.27       17.43      9.57 o 
  -9   8   1       47.25       46.28     10.51 o 
  -8   8   1       26.79       31.83      7.31 o 
  -7   8   1      220.73      233.57     12.95 o 
  -6   8   1       87.89       97.41      7.90 o 
  -5   8   1      154.89      153.57      8.75 o 
  -4   8   1        1.60        9.37      4.77 o 
  -3   8   1      212.58      243.24      9.27 o 
  -2   8   1      234.82      247.58      6.91 o 
  -1   8   1      552.56      562.59      8.66 o 
   0   8   1       34.59       39.53      3.96 o 
   1   8   1       80.29       83.10      4.34 o 
   2   8   1       32.66       30.77      6.26 o 
   3   8   1      554.32      536.89     10.92 o 
   4   8   1      167.66      173.81     10.52 o 
   5   8   1        1.71        0.07      5.01 o 
   6   8   1        6.88       -3.78      5.92 o 
   7   8   1      147.44      125.93      7.78 o 
   8   8   1       48.11       57.48      9.69 o 
   9   8   1       20.83       23.99      9.45 o 
  10   8   1       34.42       42.71     13.14 o 
  -9   9   1       16.69       34.28     10.24 o 
  -8   9   1      103.45      105.65      9.09 o 
  -7   9   1        3.66        4.28      7.75 o 
  -6   9   1       20.25       29.87      7.33 o 
  -5   9   1       27.23       32.66      6.96 o 
  -4   9   1      106.36      119.00      6.94 o 
  -3   9   1        3.79       12.17      5.44 o 
  -2   9   1       11.79        4.00      5.39 o 
  -1   9   1       26.85       23.38      4.83 o 
   0   9   1      115.43      124.01     10.39 o 
   1   9   1        7.04       -2.84      6.24 o 
   2   9   1       30.15       45.19      6.33 o 
   3   9   1        4.96        4.63      7.39 o 
   4   9   1       36.06       32.69      6.18 o 
   5   9   1        8.58        3.34      6.46 o 
   6   9   1       28.67       31.19      9.83 o 
   7   9   1        0.37        9.07      9.25 o 
   8   9   1        6.59       17.88      9.86 o 
  -6  10   1       24.83       21.97      8.18 o 
  -5  10   1       41.73       42.67      7.95 o 
  -4  10   1        7.06        5.64      7.90 o 
  -3  10   1        0.10       -1.92      6.70 o 
  -2  10   1       20.63       21.74      6.35 o 
  -1  10   1       76.83       87.96      7.71 o 
   0  10   1       12.58       10.20      5.94 o 
   1  10   1        8.27       18.96      6.26 o 
   2  10   1       11.09       17.38      6.12 o 
   3  10   1       65.09       60.97      6.83 o 
   4  10   1        9.53       -2.10      6.54 o 
   5  10   1        6.30       13.77      9.53 o 
 -17   0   2        2.61        9.22      7.77 o 
 -16   0   2       40.80       48.77      8.30 o 
 -15   0   2       74.64       91.29     15.27 o 
 -14   0   2       19.17       27.03      6.81 o 
 -13   0   2       12.21        3.33      5.61 o 
 -12   0   2      761.58      762.76     35.82 o 
 -11   0   2      961.55     1049.53     28.36 o 
 -10   0   2      216.44      251.78      8.99 o 
  -9   0   2      159.01      115.01      5.73 o 
  -8   0   2     3941.51     4124.03     63.45 o 
  -7   0   2      196.74      156.70      5.82 o 
  -6   0   2     2428.41     2440.71     38.16 o 
  -5   0   2     6027.61     6081.87    187.77 o 
  -4   0   2    18856.00    16188.95    349.80 o 
  -3   0   2      701.80      687.93      9.19 o 
  -2   0   2      512.44      487.70      9.61 o 
  -1   0   2     4627.68     5317.32    113.37 o 
   0   0   2     3214.27     3317.25     71.43 o 
   1   0   2     5599.55     5937.10    145.80 o 
   2   0   2     6992.66     6965.85    273.73 o 
   3   0   2    16709.23    17642.15    304.32 o 
   4   0   2      511.15      431.32     15.77 o 
   5   0   2       21.77       13.69      2.80 o 
   6   0   2     1079.47      988.00     20.47 o 
   7   0   2     3057.55     3085.67     48.05 o 
   8   0   2      406.44      385.19      9.79 o 
   9   0   2       84.58       74.41      5.35 o 
  10   0   2      213.66      272.96      9.42 o 
  11   0   2      525.25      546.84     31.54 o 
  12   0   2      160.72      178.48      8.63 o 
  13   0   2       26.12       17.95      9.83 o 
  14   0   2        9.15       23.74      6.83 o 
 -17   1   2       13.08        9.04      8.34 o 
 -16   1   2        4.20        6.54      5.36 o 
 -15   1   2        2.02       -3.15      4.70 o 
 -14   1   2       12.70       18.16      4.61 o 
 -13   1   2       13.50       11.72      4.26 o 
 -12   1   2      124.49      143.70      6.62 o 
 -11   1   2      344.26      314.42      7.16 o 
 -10   1   2      488.53      470.90      8.30 o 
  -9   1   2      267.56      240.27      6.10 o 
  -8   1   2      320.05      313.78      6.03 o 
  -7   1   2      781.44      835.04     10.90 o 
  -6   1   2      316.76      293.59      4.52 o 
  -5   1   2      171.37      191.89      3.92 o 
  -4   1   2     4382.73     4439.10     48.07 o 
  -3   1   2      434.37      449.15      5.83 o 
  -2   1   2      760.20      740.79      8.56 o 
  -1   1   2      868.56      991.88     12.79 o 
   0   1   2        6.41        3.28      0.60 o 
   1   1   2     8811.78     9548.22    115.96 o 
   2   1   2     4247.77     4511.54     62.71 o 
   3   1   2        5.55        3.15      1.54 o 
   4   1   2      494.35      475.90      8.32 o 
   5   1   2     3618.54     3734.95     40.05 o 
   6   1   2      558.04      540.02      7.71 o 
   7   1   2       30.90       25.49      3.36 o 
   8   1   2       87.24       99.90      3.72 o 
   9   1   2      506.08      515.89     11.52 o 
  10   1   2      199.24      185.70      7.17 o 
  11   1   2        4.50       -0.73      3.63 o 
  12   1   2       18.86       13.76      4.01 o 
  13   1   2       28.58       25.81      7.50 o 
  14   1   2        0.67        1.80      6.89 o 
  15   1   2        0.04        4.59      7.80 o 
 -17   2   2        1.04       -4.51     11.87 o 
 -16   2   2      106.54      110.01      6.68 o 
 -15   2   2        3.78        4.79      5.05 o 
 -14   2   2       11.47        8.86      4.70 o 
 -13   2   2       21.71       18.99      4.47 o 
 -12   2   2      419.02      424.89      8.80 o 
 -11   2   2      221.45      230.13      6.52 o 
 -10   2   2      224.30      236.63      8.99 o 
  -9   2   2        4.60        6.40      2.79 o 
  -8   2   2     2413.25     2406.52     27.43 o 
  -7   2   2     4579.61     4767.83     45.63 o 
  -6   2   2     1967.90     2070.59     20.80 o 
  -5   2   2       51.99       51.11      2.67 o 
  -4   2   2      857.56      963.15     11.60 o 
  -3   2   2    19785.55    18938.82    483.12 o 
  -2   2   2     9383.60    10230.24     94.39 o 
  -1   2   2      597.31      636.17      7.71 o 
   0   2   2      269.12      303.72      4.48 o 
   1   2   2    13221.81    13491.98    161.15 o 
   2   2   2     6580.95     6498.64    104.33 o 
   3   2   2      382.75      421.76      6.62 o 
   4   2   2     1082.72     1179.46     13.56 o 
   5   2   2        4.71        3.29      1.52 o 
   6   2   2      378.27      380.94      6.11 o 
   7   2   2     1180.58     1256.69     15.30 o 
   8   2   2     1196.09     1201.35     15.04 o 
   9   2   2       66.60       58.27      3.53 o 
  10   2   2        3.00       13.40      3.54 o 
  11   2   2       48.96       78.56      5.67 o 
  12   2   2      231.61      229.14      8.92 o 
  13   2   2      121.35       98.59      9.02 o 
  14   2   2        1.18        5.60      7.73 o 
  15   2   2       12.74       23.95      9.07 o 
 -16   3   2        0.43       -6.66      6.51 o 
 -15   3   2       12.02        2.33      6.31 o 
 -14   3   2       61.49       62.38      5.42 o 
 -13   3   2       13.12       10.29      4.55 o 
 -12   3   2       62.54       50.30      4.56 o 
 -11   3   2        1.17        1.66      3.58 o 
 -10   3   2      214.99      208.95      6.13 o 
  -9   3   2      830.86      769.36     11.26 o 
  -8   3   2       27.09       35.38      2.87 o 
  -7   3   2       16.32       10.32      2.72 o 
  -6   3   2      547.47      539.37      6.91 o 
  -5   3   2     3895.92     3905.34     37.29 o 
  -4   3   2      184.01      148.47      3.30 o 
  -3   3   2      601.08      518.37      6.35 o 
  -2   3   2      228.57      222.95      3.84 o 
  -1   3   2     6181.16     6394.83     54.34 o 
   0   3   2      858.23      783.84      7.79 o 
   1   3   2     1156.05     1166.56     11.98 o 
   2   3   2       34.45       39.37      3.41 o 
   3   3   2     1372.10     1113.40     25.70 o 
   4   3   2       41.89       22.31      3.91 o 
   5   3   2      856.61      851.94     12.75 o 
   6   3   2     1326.40     1403.05     16.52 o 
   7   3   2       55.40       57.09      2.74 o 
   8   3   2       53.52       57.71      3.93 o 
   9   3   2      488.16      477.33     10.07 o 
  10   3   2      299.86      288.82      8.58 o 
  11   3   2      124.91       98.52      8.47 o 
  12   3   2       11.99        2.50      8.70 o 
  13   3   2      142.53      162.84     11.06 o 
  14   3   2       74.03       81.18      9.90 o 
  15   3   2        7.22       -5.57     10.64 o 
 -16   4   2        0.13       -7.10      6.84 o 
 -15   4   2        2.24        5.76      8.17 o 
 -14   4   2       18.58       21.37      8.20 o 
 -13   4   2        5.19        4.21      6.49 o 
 -12   4   2       15.57       16.75      4.52 o 
 -11   4   2       45.31       67.44      4.65 o 
 -10   4   2      318.10      274.89      6.98 o 
  -9   4   2       83.80       83.59      5.44 o 
  -8   4   2      402.56      412.69      7.58 o 
  -7   4   2      140.32      138.51      3.93 o 
  -6   4   2     1475.29     1454.75     15.60 o 
  -5   4   2        7.85       10.70      2.17 o 
  -4   4   2      593.35      628.26      7.90 o 
  -3   4   2      615.78      641.93      9.59 o 
  -2   4   2     3112.98     3388.39     32.71 o 
  -1   4   2      235.63      273.41      4.16 o 
   0   4   2       26.81       46.21      2.08 o 
   1   4   2      154.36      158.07      3.28 o 
   2   4   2     3580.74     3751.88     40.54 o 
   3   4   2     1615.73     1814.93     30.53 o 
   4   4   2      119.57      116.40      6.13 o 
   5   4   2       32.18       30.98      4.99 o 
   6   4   2      463.69      442.52      8.65 o 
   7   4   2      534.12      505.68     10.35 o 
   8   4   2      215.91      205.39      6.69 o 
   9   4   2        0.01       -5.13      5.64 o 
  10   4   2       14.72       13.88      6.95 o 
  11   4   2        8.82       18.27      7.63 o 
  12   4   2       12.32       16.03      7.88 o 
  13   4   2        6.15       -3.93      8.55 o 
  14   4   2       17.46       -0.91      9.18 o 
 -15   5   2       12.00       18.73      8.32 o 
 -14   5   2       16.64       20.30      6.58 o 
 -13   5   2      139.59      165.44      8.37 o 
 -12   5   2        9.10        9.68      9.08 o 
 -11   5   2        1.20        0.38      4.11 o 
 -10   5   2      401.01      435.23      8.93 o 
  -9   5   2     1585.48     1575.87     20.39 o 
  -8   5   2       95.94       75.67      4.10 o 
  -7   5   2       10.93       22.48      2.95 o 
  -6   5   2     1254.04     1287.43     14.56 o 
  -5   5   2     2095.56     2061.17     21.39 o 
  -4   5   2      810.75      693.03     11.40 o 
  -3   5   2      384.77      389.22      6.28 o 
  -2   5   2     1701.21     1851.17     19.18 o 
  -1   5   2      883.62      826.15      9.04 o 
   0   5   2     1190.18     1094.21     11.23 o 
   1   5   2     2417.58     2627.49     23.87 o 
   2   5   2      434.36      406.22      7.38 o 
   3   5   2      379.77      363.82      6.72 o 
   4   5   2      393.44      313.23      7.97 o 
   5   5   2     1464.71     1452.35     26.97 o 
   6   5   2       21.60       25.62      5.97 o 
   7   5   2        0.86        3.16      3.40 o 
   8   5   2      140.71      143.37      9.11 o 
   9   5   2      642.74      622.48     20.89 o 
  10   5   2        2.08        5.39      7.48 o 
  11   5   2        1.53       -6.24      7.71 o 
  12   5   2        8.50       -7.87     13.11 o 
  13   5   2       70.41       82.53     11.08 o 
  14   5   2        7.05       13.74      9.74 o 
 -14   6   2        2.32       -8.80     11.69 o 
 -13   6   2       27.90       37.72      6.86 o 
 -12   6   2       57.36       58.52      6.77 o 
 -11   6   2       24.75       18.44      5.75 o 
 -10   6   2       68.87       55.88      5.73 o 
  -9   6   2      300.87      284.10      8.14 o 
  -8   6   2      438.70      422.18      9.21 o 
  -7   6   2        0.21        2.08      3.19 o 
  -6   6   2       33.53       32.83      3.55 o 
  -5   6   2     1558.70     1564.24     17.43 o 
  -4   6   2      242.29      254.75      5.86 o 
  -3   6   2       41.54       39.02      3.63 o 
  -2   6   2      148.91      158.47      4.50 o 
  -1   6   2      790.83      731.60      8.84 o 
   0   6   2      177.34      183.25      4.48 o 
   1   6   2        1.16        3.12      2.45 o 
   2   6   2       26.95       32.50      4.37 o 
   3   6   2      236.25      204.86      5.94 o 
   4   6   2       46.90       47.86      4.80 o 
   5   6   2       80.68       70.43      5.47 o 
   6   6   2        0.13       -0.63      4.64 o 
   7   6   2       16.72       16.08      5.12 o 
   8   6   2       16.02       24.41      5.35 o 
   9   6   2        3.00        6.04      7.77 o 
  10   6   2        2.63        9.92     10.96 o 
  11   6   2        0.12       -7.97      8.68 o 
  12   6   2        5.95        5.67      9.45 o 
  13   6   2        0.14        3.54     12.72 o 
 -13   7   2        2.07        7.05      9.72 o 
 -12   7   2        0.41        0.77      6.20 o 
 -11   7   2       16.15       25.64     10.86 o 
 -10   7   2      143.83      177.70     17.71 o 
  -9   7   2      137.67      141.22      8.12 o 
  -8   7   2       60.87       52.41      6.71 o 
  -7   7   2       27.73       16.10      5.21 o 
  -6   7   2       58.59       75.58      4.47 o 
  -5   7   2     1463.34     1469.13     17.14 o 
  -4   7   2     1072.99      991.41     12.77 o 
  -3   7   2      357.01      332.78      7.17 o 
  -2   7   2      131.67      136.56      4.85 o 
  -1   7   2     2128.68     2178.59     21.15 o 
   0   7   2      345.77      346.78      7.80 o 
   1   7   2     1490.58     1537.87     15.93 o 
   2   7   2      183.33      197.47      5.87 o 
   3   7   2     1507.51     1374.64     21.32 o 
   4   7   2      189.75      165.38     16.35 o 
   5   7   2      517.87      543.36     12.37 o 
   6   7   2      103.38      127.24      8.93 o 
   7   7   2       67.18       50.54      6.28 o 
   8   7   2        3.41       -7.82      5.77 o 
   9   7   2      153.01      162.56      8.57 o 
  10   7   2       43.38       51.04      9.94 o 
  11   7   2        0.60        2.13      9.82 o 
 -11   8   2        7.80        5.06      9.25 o 
 -10   8   2        4.36       13.92     10.75 o 
  -9   8   2        0.14       -3.13      6.90 o 
  -8   8   2      126.48      150.92     14.59 o 
  -7   8   2       20.67       23.35      6.61 o 
  -6   8   2       11.48       14.27      5.01 o 
  -5   8   2      106.37       92.19      6.27 o 
  -4   8   2      579.43      599.52     10.13 o 
  -3   8   2       98.62      130.38      5.71 o 
  -2   8   2       45.06       54.71      4.61 o 
  -1   8   2        8.65       10.66      4.10 o 
   0   8   2      310.16      300.49      6.78 o 
   1   8   2       27.45       34.51      4.26 o 
   2   8   2      227.61      235.21      7.45 o 
   3   8   2       30.41       41.97      6.23 o 
   4   8   2       87.14       77.87      6.90 o 
   5   8   2       33.19       27.46      7.27 o 
   6   8   2       64.24       55.52     10.26 o 
   7   8   2        2.01       -0.02      6.31 o 
   8   8   2        1.73        1.21      6.52 o 
   9   8   2        3.45       -8.03      9.17 o 
  10   8   2       15.01       13.13     12.59 o 
  -9   9   2       83.42       84.67      9.08 o 
  -8   9   2        2.49        1.20     10.62 o 
  -7   9   2       17.02       23.08      7.34 o 
  -6   9   2       56.60       71.93      9.42 o 
  -5   9   2      122.20      128.25      9.49 o 
  -4   9   2       67.09       46.41      5.98 o 
  -3   9   2        1.03        2.78      4.61 o 
  -2   9   2       18.79       21.26      4.81 o 
  -1   9   2       92.94      106.67      6.19 o 
   0   9   2      390.51      395.91      9.57 o 
   1   9   2       32.20       28.44      5.82 o 
   2   9   2        3.31        2.58      5.55 o 
   3   9   2       23.52       15.76      8.65 o 
   4   9   2      223.27      227.33      9.78 o 
   5   9   2       62.85       66.41      7.77 o 
   6   9   2       23.76       35.36      7.51 o 
   7   9   2        2.14        4.95      8.05 o 
   8   9   2       87.70       88.63     11.44 o 
  -6  10   2       45.88       58.40      8.56 o 
  -5  10   2        2.08       11.35      7.42 o 
  -4  10   2       21.24       42.96      7.69 o 
  -3  10   2       24.43       33.98      8.81 o 
  -2  10   2      157.76      165.60      7.79 o 
  -1  10   2        2.17        6.33      5.75 o 
   0  10   2        2.59       -6.80      7.37 o 
   1  10   2        2.63        3.21      6.48 o 
   2  10   2      194.11      220.98      8.88 o 
   3  10   2       11.86       12.35      7.35 o 
   4  10   2        2.81       -4.47      7.44 o 
 -17   1   3        0.54        4.50      5.85 o 
 -16   1   3        8.87       10.07      5.69 o 
 -15   1   3       10.56       18.78      5.25 o 
 -14   1   3       35.66       59.83      5.34 o 
 -13   1   3       19.82       34.06      4.53 o 
 -12   1   3       69.90       57.26      4.49 o 
 -11   1   3      425.19      412.13      8.34 o 
 -10   1   3      551.41      552.57      9.22 o 
  -9   1   3      302.95      330.46      6.69 o 
  -8   1   3      123.66      141.59      4.46 o 
  -7   1   3     1721.60     1682.58     17.37 o 
  -6   1   3     7037.82     7177.95     67.28 o 
  -5   1   3     4219.98     4392.48     41.64 o 
  -4   1   3      374.81      378.59      6.07 o 
  -3   1   3     3877.10     3963.49     41.91 o 
  -2   1   3     3842.69     3991.51     49.04 o 
  -1   1   3    14226.21    14866.10    241.86 o 
   0   1   3     8274.49     9153.36    110.83 o 
   1   1   3     2118.99     2008.38     35.66 o 
   2   1   3     4665.12     4695.80     57.58 o 
   3   1   3     7454.27     7499.98     80.87 o 
   4   1   3     2023.13     2016.51     22.21 o 
   5   1   3      131.78      136.78      3.71 o 
   6   1   3       72.37       70.95      4.64 o 
   7   1   3     1437.06     1490.54     17.76 o 
   8   1   3      651.17      685.84     10.07 o 
   9   1   3      215.94      182.12      6.86 o 
  10   1   3       62.89       43.30      3.94 o 
  11   1   3       19.34       45.87      4.31 o 
  12   1   3       80.41      102.51     12.11 o 
  13   1   3       33.02       49.91      7.69 o 
  14   1   3       27.55       25.37     13.48 o 
 -17   2   3        0.09        9.78      6.18 o 
 -16   2   3        5.25        6.65      5.86 o 
 -15   2   3        0.66       -3.36      4.94 o 
 -14   2   3       63.15       55.98      5.21 o 
 -13   2   3       76.32       82.99      5.22 o 
 -12   2   3      109.70      118.33     10.64 o 
 -11   2   3       23.52       34.58      3.90 o 
 -10   2   3      257.88      247.89      6.55 o 
  -9   2   3      278.54      257.16      8.88 o 
  -8   2   3     1279.91     1320.45     14.54 o 
  -7   2   3     1861.63     1909.91     19.64 o 
  -6   2   3      342.36      331.39      5.88 o 
  -5   2   3     1877.68     1947.57     21.94 o 
  -4   2   3     6712.76     6965.19     73.10 o 
  -3   2   3     1614.32     1767.28     19.66 o 
  -2   2   3      100.11      119.96      2.96 o 
  -1   2   3      270.81      304.02      7.23 o 
   0   2   3     8112.18     8554.84     89.27 o 
   1   2   3     3918.25     4030.27     49.84 o 
   2   2   3        7.08        6.70      3.86 o 
   3   2   3       43.13       43.50      3.51 o 
   4   2   3      822.43      706.86     18.45 o 
   5   2   3      123.79      116.98      3.86 o 
   6   2   3        7.61        7.62      2.06 o 
   7   2   3        5.58        0.32      2.79 o 
   8   2   3       31.09       25.58      2.88 o 
   9   2   3        9.64       16.60      3.16 o 
  10   2   3        2.56        0.49      4.30 o 
  11   2   3        2.63        4.62      8.07 o 
  12   2   3       35.43       17.37      7.33 o 
  13   2   3        0.07       -4.18      7.33 o 
  14   2   3        4.51       -3.99      7.48 o 
  15   2   3        0.08        6.67      8.76 o 
 -16   3   3       37.58       38.00      7.46 o 
 -15   3   3        1.05        5.08      6.09 o 
 -14   3   3        2.60       -0.57      4.77 o 
 -13   3   3        0.11        7.89      4.37 o 
 -12   3   3       49.39       51.46      4.70 o 
 -11   3   3      189.72      188.75      6.25 o 
 -10   3   3      199.72      206.05      8.77 o 
  -9   3   3       22.39       17.87      3.16 o 
  -8   3   3      194.11      194.51      4.97 o 
  -7   3   3      114.73      102.74      3.95 o 
  -6   3   3      491.73      446.01      7.35 o 
  -5   3   3     1321.43     1245.15     15.16 o 
  -4   3   3      476.58      448.66      6.89 o 
  -3   3   3       15.07       22.37      2.25 o 
  -2   3   3     1962.10     2043.91     22.73 o 
  -1   3   3     1920.96     1979.74     21.93 o 
   0   3   3     3024.91     3225.08     34.67 o 
   1   3   3       31.94       43.04      1.78 o 
   2   3   3      143.52      127.61     12.43 o 
   3   3   3       38.42       31.07      3.66 o 
   4   3   3     5282.06     5566.12     68.07 o 
   5   3   3      416.98      410.25      7.47 o 
   6   3   3      127.81      116.91      4.78 o 
   7   3   3       47.71       32.88      3.48 o 
   8   3   3      585.90      605.85     14.67 o 
   9   3   3        2.43       -3.43      5.90 o 
  10   3   3       27.88       23.80      6.78 o 
  11   3   3       10.65        5.26      7.36 o 
  12   3   3       72.36       95.75     13.69 o 
  13   3   3        0.86       11.12      8.63 o 
  14   3   3        0.36        8.96      8.86 o 
 -16   4   3        8.92        6.85      7.10 o 
 -15   4   3       13.37       -2.31      6.40 o 
 -14   4   3       32.89       28.94      6.50 o 
 -13   4   3       52.65       51.55      5.97 o 
 -12   4   3       18.64       17.96      4.32 o 
 -11   4   3       25.18       29.91      4.64 o 
 -10   4   3      386.35      375.90      9.53 o 
  -9   4   3     1052.47     1061.70     14.80 o 
  -8   4   3      133.55      107.72      3.60 o 
  -7   4   3      231.01      228.13      4.73 o 
  -6   4   3       87.46      111.07      3.42 o 
  -5   4   3     1844.85     1987.10     20.30 o 
  -4   4   3      621.95      562.52      7.32 o 
  -3   4   3     4536.55     4795.00     45.61 o 
  -2   4   3      199.65      193.58      4.92 o 
  -1   4   3     2846.56     3141.90     34.26 o 
   0   4   3      703.49      595.30      7.34 o 
   1   4   3     4500.03     4841.47     45.97 o 
   2   4   3      381.46      287.91      8.66 o 
   3   4   3        7.15        5.58      4.65 o 
   4   4   3       10.50        9.22      4.49 o 
   5   4   3     3113.96     3185.19     40.61 o 
   6   4   3      791.55      705.58     12.95 o 
   7   4   3       64.71       62.03      6.67 o 
   8   4   3       29.25       31.28      6.60 o 
   9   4   3      104.64      102.38      8.62 o 
  10   4   3       14.28       13.80      7.69 o 
  11   4   3      198.94      178.27     23.55 o 
  12   4   3       13.76       12.20     14.56 o 
  13   4   3        8.09       21.57      9.09 o 
  14   4   3        0.17       10.91      9.21 o 
 -15   5   3        4.68       10.69      6.73 o 
 -14   5   3        1.86       -2.80      6.33 o 
 -13   5   3       12.04       12.44      9.94 o 
 -12   5   3       18.14       25.37      4.76 o 
 -11   5   3       33.01       33.73      4.67 o 
 -10   5   3       22.05       17.68      3.71 o 
  -9   5   3        4.08        5.21      3.91 o 
  -8   5   3       55.40       42.83      4.10 o 
  -7   5   3      148.56      139.59      5.51 o 
  -6   5   3      319.63      322.28      5.96 o 
  -5   5   3       35.18       36.05      3.09 o 
  -4   5   3        1.45       -1.43      2.35 o 
  -3   5   3       94.56       93.99      3.29 o 
  -2   5   3       38.71       34.90      2.62 o 
  -1   5   3      379.84      364.60      5.43 o 
   0   5   3      327.89      326.71      5.51 o 
   1   5   3        6.73        9.55      2.53 o 
   2   5   3      425.82      406.53     10.61 o 
   3   5   3      501.52      478.70      9.92 o 
   4   5   3       12.38       12.93      6.94 o 
   5   5   3       19.92       31.34      6.05 o 
   6   5   3       16.05       14.04      6.02 o 
   7   5   3       56.31       56.27     13.30 o 
   8   5   3       45.33       46.51      8.41 o 
   9   5   3       12.96       16.23      7.65 o 
  10   5   3        2.97        5.40      7.83 o 
  11   5   3        0.18       -0.10      8.21 o 
  12   5   3        0.20       -3.46      8.84 o 
  13   5   3        0.37      -11.08      9.75 o 
 -14   6   3       14.68       21.10      7.11 o 
 -13   6   3       52.07       61.67      7.31 o 
 -12   6   3       39.82       38.00      6.44 o 
 -11   6   3        0.06       -2.83      4.18 o 
 -10   6   3       45.76       66.96      5.52 o 
  -9   6   3       87.78       85.49      5.41 o 
  -8   6   3      166.06      154.45      5.99 o 
  -7   6   3      534.08      471.05      9.43 o 
  -6   6   3       21.84        9.46      3.26 o 
  -5   6   3      562.01      578.02      8.64 o 
  -4   6   3      908.83      936.50     17.48 o 
  -3   6   3     1027.79      962.71     11.91 o 
  -2   6   3      264.62      232.39      5.99 o 
  -1   6   3        4.12        5.01      2.82 o 
   0   6   3     1035.09     1030.70     13.22 o 
   1   6   3     3805.15     3808.00     40.60 o 
   2   6   3      268.28      271.73      6.51 o 
   3   6   3       18.44       11.59      4.32 o 
   4   6   3       55.50       34.65      4.90 o 
   5   6   3     1315.68     1215.54     37.11 o 
   6   6   3      273.73      276.96     11.04 o 
   7   6   3       29.36       38.85      7.83 o 
   8   6   3        1.90        8.27      7.54 o 
   9   6   3      314.60      327.02     21.15 o 
  10   6   3       30.19       30.18      9.59 o 
  11   6   3        7.49        7.71      9.69 o 
  12   6   3       14.77       18.64     10.41 o 
 -13   7   3        0.21        7.43      6.84 o 
 -12   7   3       79.64       91.44      7.58 o 
 -11   7   3        5.30       14.33      7.14 o 
 -10   7   3       14.10       14.90      6.83 o 
  -9   7   3        0.17       -7.07      4.72 o 
  -8   7   3      115.84      120.31     10.39 o 
  -7   7   3       61.84       52.18      5.04 o 
  -6   7   3      221.81      238.74      9.37 o 
  -5   7   3      120.43      126.04      4.87 o 
  -4   7   3      170.37      161.38      5.19 o 
  -3   7   3      156.73      138.49      5.82 o 
  -2   7   3      210.75      220.97      6.04 o 
  -1   7   3      349.26      339.75      7.08 o 
   0   7   3        3.09        8.67      3.17 o 
   1   7   3      168.80      163.89      5.75 o 
   2   7   3      212.17      205.68      7.82 o 
   3   7   3      194.25      184.58      7.46 o 
   4   7   3        7.83        3.82      5.20 o 
   5   7   3      100.69       89.83     13.62 o 
   6   7   3        2.41       -6.92      5.46 o 
   7   7   3       45.05       36.47      8.31 o 
   8   7   3        0.73        4.44      7.28 o 
   9   7   3       11.57       14.48      6.51 o 
  10   7   3        1.60       11.35      6.66 o 
  11   7   3        1.16       -4.89      9.72 o 
 -11   8   3       16.53       26.44      7.92 o 
 -10   8   3       12.60       33.85      7.74 o 
  -9   8   3      100.97      124.06      9.07 o 
  -8   8   3      124.12      123.46     13.02 o 
  -7   8   3      221.50      189.36      7.41 o 
  -6   8   3        5.77        2.24      5.33 o 
  -5   8   3      200.49      239.82      7.80 o 
  -4   8   3      493.12      498.67      9.34 o 
  -3   8   3      400.02      393.05      8.28 o 
  -2   8   3      227.01      209.27      6.29 o 
  -1   8   3       10.10       15.82      4.05 o 
   0   8   3      543.71      522.37      9.13 o 
   1   8   3      397.69      384.72      9.02 o 
   2   8   3      456.03      488.17     23.86 o 
   3   8   3       29.70       41.61      6.31 o 
   4   8   3      143.49      130.44      7.85 o 
   5   8   3      124.21      110.81      9.15 o 
   6   8   3      312.65      299.30     13.56 o 
   7   8   3       39.74       39.89      6.97 o 
   8   8   3       20.12       19.91      7.17 o 
   9   8   3       11.05       12.63      7.44 o 
  -9   9   3        4.79       14.81      7.66 o 
  -8   9   3        1.28       14.11      7.61 o 
  -7   9   3       27.52       49.57      9.49 o 
  -6   9   3      130.64      129.23      8.55 o 
  -5   9   3       62.03       76.51      6.42 o 
  -4   9   3        0.08       -5.26      5.23 o 
  -3   9   3       57.87       82.25      6.42 o 
  -2   9   3      131.38      150.07     10.85 o 
  -1   9   3      164.62      194.82      7.42 o 
   0   9   3       81.36       75.82      9.51 o 
   1   9   3        2.48        1.53      6.38 o 
   2   9   3      149.40      140.29      8.44 o 
   3   9   3      128.40      132.99      8.58 o 
   4   9   3       44.44       57.25      7.44 o 
   5   9   3       37.91       46.02      8.33 o 
   6   9   3       47.97       45.98      7.82 o 
   7   9   3       45.94       53.41      8.20 o 
  -5  10   3        3.11        2.58      7.53 o 
  -4  10   3       25.27       17.33      8.83 o 
  -3  10   3      100.42       93.66     12.41 o 
  -2  10   3        4.62       -4.99     15.29 o 
  -1  10   3        0.04        8.69     10.46 o 
   0  10   3       13.93        8.63      9.57 o 
   1  10   3      136.14      146.19      9.92 o 
   2  10   3        8.63        1.73      7.48 o 
   3  10   3       16.38       10.64      7.38 o 
 -17   0   4        5.48        4.61      8.50 o 
 -16   0   4       31.82       29.33      8.34 o 
 -15   0   4      117.98      118.41     11.67 o 
 -14   0   4      148.65      162.44      9.51 o 
 -13   0   4        1.72        5.57      5.91 o 
 -12   0   4      145.51      115.59      7.49 o 
 -11   0   4      291.41      227.92      9.23 o 
 -10   0   4      697.54      688.10     15.11 o 
  -9   0   4     1773.12     1834.88     31.12 o 
  -8   0   4      192.72      204.64      7.35 o 
  -7   0   4     2087.96     2146.76     27.53 o 
  -6   0   4     5028.70     5264.35     63.85 o 
  -5   0   4     3056.28     3168.86     39.05 o 
  -4   0   4      421.53      378.24      7.19 o 
  -3   0   4      195.08      206.08     14.35 o 
  -2   0   4     1929.25     1914.61     43.26 o 
  -1   0   4    10736.59    11501.76    244.14 o 
   0   0   4     5523.78     6162.52    132.08 o 
   1   0   4       98.77      109.80      5.83 o 
   2   0   4      549.04      461.72     15.08 o 
   3   0   4       61.20       50.02      2.87 o 
   4   0   4     2293.68     2197.44     34.19 o 
   5   0   4     1700.46     1575.38     29.35 o 
   6   0   4      362.10      346.67     20.10 o 
   7   0   4        1.72        5.36      3.95 o 
   8   0   4      607.99      638.32     13.76 o 
   9   0   4      278.32      253.69      9.16 o 
  10   0   4      137.80      142.86      7.50 o 
  11   0   4        5.16       -0.63      5.52 o 
 -17   1   4        0.03       -5.82      5.63 o 
 -16   1   4       12.25       10.23      5.64 o 
 -15   1   4        0.47        4.31      5.10 o 
 -14   1   4       39.52       35.78      5.00 o 
 -13   1   4        0.47       -0.91      4.17 o 
 -12   1   4       13.23       13.06      4.04 o 
 -11   1   4        0.85        2.86      3.57 o 
 -10   1   4        7.60       13.33      3.33 o 
  -9   1   4       52.17       59.59      3.66 o 
  -8   1   4      593.02      575.37      7.71 o 
  -7   1   4      521.73      567.05      8.48 o 
  -6   1   4       19.96       27.04      2.05 o 
  -5   1   4      365.56      382.34      5.24 o 
  -4   1   4        3.80        4.25      1.55 o 
  -3   1   4      571.43      546.21      7.17 o 
  -2   1   4     1620.15     1741.91     22.41 o 
  -1   1   4       79.12       79.49      2.82 o 
   0   1   4      348.70      313.40      5.15 o 
   1   1   4      906.74      983.85     13.38 o 
   2   1   4        4.39        6.14      1.80 o 
   3   1   4       64.83       58.91      3.78 o 
   4   1   4      258.10      225.94      4.20 o 
   5   1   4        4.89        4.12      2.71 o 
   6   1   4       36.04       32.16      2.62 o 
   7   1   4      210.08      186.27      4.96 o 
   8   1   4       40.94       43.38      3.45 o 
   9   1   4       33.80       42.66      3.70 o 
  10   1   4        1.49        1.02      5.70 o 
  11   1   4        9.81        0.39      6.50 o 
  12   1   4       15.46       11.24     10.04 o 
  13   1   4        0.94        2.52     10.51 o 
 -17   2   4        0.02        2.82      6.11 o 
 -16   2   4       15.90        8.37      5.47 o 
 -15   2   4        7.10        5.51      5.26 o 
 -14   2   4      101.63      120.96      6.32 o 
 -13   2   4      114.28      135.39      6.02 o 
 -12   2   4       27.14       14.73      4.16 o 
 -11   2   4      464.53      459.38      8.97 o 
 -10   2   4      869.69      844.67     13.90 o 
  -9   2   4      307.72      293.96      5.84 o 
  -8   2   4       91.08       72.16      3.19 o 
  -7   2   4      523.81      520.99      7.92 o 
  -6   2   4     2358.28     2352.34     26.43 o 
  -5   2   4     2013.01     1970.56     22.28 o 
  -4   2   4     1872.76     1851.85     20.88 o 
  -3   2   4        2.91        5.69      1.75 o 
  -2   2   4     1391.41     1433.16     16.29 o 
  -1   2   4     4307.39     4545.10     55.87 o 
   0   2   4     3104.78     3185.92     39.55 o 
   1   2   4     1858.45     1959.17     31.27 o 
   2   2   4      215.92      263.90      5.18 o 
   3   2   4     2758.65     2709.52     34.46 o 
   4   2   4     4274.85     4230.92     52.90 o 
   5   2   4      907.87      852.33     12.80 o 
   6   2   4        6.03        7.65      2.63 o 
   7   2   4      157.36      169.95      4.49 o 
   8   2   4      314.31      327.15     10.74 o 
   9   2   4      209.56      254.24     15.08 o 
  10   2   4       59.91       59.21      7.40 o 
  11   2   4        4.96        3.81      7.18 o 
  12   2   4       37.62       53.53      8.47 o 
  13   2   4        0.73        6.80     11.85 o 
  14   2   4        0.83       14.61     12.72 o 
 -16   3   4        0.64        2.63      5.68 o 
 -15   3   4       43.28       54.06      6.00 o 
 -14   3   4        0.85       -5.21      4.65 o 
 -13   3   4       84.97       95.98      5.50 o 
 -12   3   4      203.99      221.77      6.98 o 
 -11   3   4      539.84      532.37      9.81 o 
 -10   3   4        0.08       -0.05      3.08 o 
  -9   3   4      169.93      169.23      4.84 o 
  -8   3   4      469.56      443.26     10.99 o 
  -7   3   4     2531.49     2523.71     28.73 o 
  -6   3   4      283.03      252.12      5.54 o 
  -5   3   4       88.60      107.82      3.67 o 
  -4   3   4      216.57      185.75      4.56 o 
  -3   3   4     4506.90     4788.28     51.10 o 
  -2   3   4     1353.21     1366.38     15.91 o 
  -1   3   4     1569.08     1652.23     21.62 o 
   0   3   4      168.95      210.23      5.61 o 
   1   3   4     2413.06     2422.63     26.43 o 
   2   3   4     1906.71     1817.99     30.16 o 
   3   3   4     2690.72     2629.28     42.15 o 
   4   3   4      257.30      275.30      8.86 o 
   5   3   4     1290.70     1180.66     40.34 o 
   6   3   4      444.37      425.28     23.44 o 
   7   3   4      282.92      268.66     10.35 o 
   8   3   4      145.14      125.83      7.91 o 
   9   3   4       29.14       36.21      7.18 o 
  10   3   4       54.41       80.72      8.66 o 
  11   3   4       37.95       57.44     13.22 o 
  12   3   4        2.99        3.78      7.88 o 
  13   3   4        1.17       10.36      8.89 o 
  14   3   4        3.20        5.67      9.35 o 
 -16   4   4        4.02        6.70      6.98 o 
 -15   4   4       32.84       28.91      5.81 o 
 -14   4   4       44.70       34.35      5.49 o 
 -13   4   4        3.82        4.96      4.55 o 
 -12   4   4        2.22        0.97      4.59 o 
 -11   4   4       57.58       56.96      4.28 o 
 -10   4   4      120.89      114.76      4.64 o 
  -9   4   4      213.74      213.73      6.97 o 
  -8   4   4      413.79      383.33      7.86 o 
  -7   4   4       11.17       16.57      4.92 o 
  -6   4   4      513.11      510.36      8.63 o 
  -5   4   4      608.63      539.88      8.55 o 
  -4   4   4     1621.11     1592.83     19.02 o 
  -3   4   4      148.56      149.58      4.44 o 
  -2   4   4      349.56      337.65      5.98 o 
  -1   4   4      646.52      556.66      8.74 o 
   0   4   4     1428.52     1436.58     15.05 o 
   1   4   4      131.67      132.63      3.02 o 
   2   4   4       16.19       13.81      6.54 o 
   3   4   4        5.57       -3.00      4.25 o 
   4   4   4      404.71      382.87     13.85 o 
   5   4   4      380.71      411.65     11.99 o 
   6   4   4       10.68        6.12      5.37 o 
   7   4   4        0.23        3.13      5.92 o 
   8   4   4       41.56       41.62      7.16 o 
   9   4   4       90.14       97.00      8.79 o 
  10   4   4       23.99       27.13      8.25 o 
  11   4   4        0.20        2.29     26.41 o 
  12   4   4       29.01       33.12      9.46 o 
  13   4   4       14.07       17.51      9.28 o 
 -15   5   4        6.58       14.90      7.26 o 
 -14   5   4        0.42       -0.85      6.53 o 
 -13   5   4       90.97       86.33      6.00 o 
 -12   5   4       88.81       90.48      7.46 o 
 -11   5   4       81.06       68.63      4.72 o 
 -10   5   4       19.70       15.55      4.39 o 
  -9   5   4       52.93       52.31      5.21 o 
  -8   5   4      335.95      333.98     11.77 o 
  -7   5   4     1361.83     1253.41     16.83 o 
  -6   5   4      877.06      815.51     14.24 o 
  -5   5   4        0.84       11.64      3.27 o 
  -4   5   4      875.33      847.31     12.04 o 
  -3   5   4     2777.21     2850.61     32.16 o 
  -2   5   4     3007.55     3093.24     34.47 o 
  -1   5   4      372.24      353.39      6.61 o 
   0   5   4      513.56      444.53      6.61 o 
   1   5   4     1056.43     1007.34     11.46 o 
   2   5   4     1804.94     1753.39     24.67 o 
   3   5   4     1745.06     1807.84     31.93 o 
   4   5   4       86.64      110.52      7.54 o 
   5   5   4      387.20      369.75     12.31 o 
   6   5   4      502.21      457.46     22.73 o 
   7   5   4      420.78      418.96     14.04 o 
   8   5   4      301.98      292.82     24.60 o 
   9   5   4        0.16       -4.72     20.71 o 
  10   5   4       61.61       79.70      9.99 o 
  11   5   4      121.71      131.18     11.04 o 
  12   5   4       69.88       64.89     10.66 o 
 -14   6   4        0.04        3.93      6.85 o 
 -13   6   4        0.08        4.56      6.30 o 
 -12   6   4        4.32        1.94      4.55 o 
 -11   6   4       33.19       31.82      4.64 o 
 -10   6   4        0.76       -0.25      4.66 o 
  -9   6   4       33.16       26.75      4.88 o 
  -8   6   4       13.96       20.08      4.53 o 
  -7   6   4      149.18      138.48      7.66 o 
  -6   6   4        4.19        7.79      3.95 o 
  -5   6   4        7.69       11.51      3.70 o 
  -4   6   4       76.09       71.96      4.42 o 
  -3   6   4        1.57        1.76      3.24 o 
  -2   6   4      148.57      146.50      4.89 o 
  -1   6   4        0.35        0.77      4.07 o 
   0   6   4       60.53       59.78      3.29 o 
   1   6   4       17.77       25.25      3.34 o 
   2   6   4        7.35        2.00      4.42 o 
   3   6   4       28.81       32.30      6.89 o 
   4   6   4       44.77       43.65      8.57 o 
   5   6   4        1.19        7.80      4.89 o 
   6   6   4        6.67       11.70      7.24 o 
   7   6   4        0.89      -10.02      7.17 o 
   8   6   4       64.59       61.25      9.29 o 
   9   6   4        6.04       13.09      9.17 o 
  10   6   4        9.96       12.25      9.14 o 
  11   6   4        1.10        5.86      9.23 o 
 -13   7   4       43.50       41.29      7.60 o 
 -12   7   4      109.22      126.32      7.43 o 
 -11   7   4       26.03       17.23     10.95 o 
 -10   7   4        3.71       14.33      5.45 o 
  -9   7   4       98.16      115.76      6.38 o 
  -8   7   4      445.41      437.74     10.26 o 
  -7   7   4      263.42      261.60      9.04 o 
  -6   7   4       13.98       22.37      4.73 o 
  -5   7   4      187.53      244.63      7.66 o 
  -4   7   4        8.01       24.63      6.05 o 
  -3   7   4      347.11      370.25      8.53 o 
  -2   7   4      533.27      488.64      9.47 o 
  -1   7   4       47.53       46.13      4.19 o 
   0   7   4       19.73       17.63      3.96 o 
   1   7   4      474.66      478.49     11.41 o 
   2   7   4      463.01      437.14     16.34 o 
   3   7   4      245.39      250.67      9.04 o 
   4   7   4      307.46      266.27      9.43 o 
   5   7   4       70.24       70.90      6.82 o 
   6   7   4      317.75      284.37     10.37 o 
   7   7   4      196.72      200.29      8.74 o 
   8   7   4      101.66       99.85      7.93 o 
   9   7   4        0.88        1.67      6.63 o 
  10   7   4       28.69       41.95      7.41 o 
 -11   8   4        7.58        4.52      7.52 o 
 -10   8   4       21.27       24.46      7.71 o 
  -9   8   4      172.79      185.64      9.35 o 
  -8   8   4       75.27       82.69      6.68 o 
  -7   8   4        9.02       13.03      5.35 o 
  -6   8   4       18.45       19.80      5.21 o 
  -5   8   4      116.55      136.20      6.61 o 
  -4   8   4      174.65      167.96      6.85 o 
  -3   8   4      167.35      144.44      9.39 o 
  -2   8   4       96.22       79.51      6.37 o 
  -1   8   4      193.63      217.85     13.90 o 
   0   8   4        2.03        4.73      8.04 o 
   1   8   4      100.97      105.90      7.29 o 
   2   8   4       85.65       81.49      6.96 o 
   3   8   4        1.94        5.97      6.03 o 
   4   8   4        1.97        4.88      6.04 o 
   5   8   4      106.04      108.63      7.88 o 
   6   8   4       36.73       39.92      7.24 o 
   7   8   4        0.62       -0.28      6.84 o 
   8   8   4        2.17       -6.01      7.07 o 
  -9   9   4       10.21       10.92      7.80 o 
  -8   9   4       16.83       27.33      7.49 o 
  -7   9   4       91.00       89.56      8.31 o 
  -6   9   4      153.20      134.96      7.47 o 
  -5   9   4       15.56       13.13      6.61 o 
  -4   9   4       81.18      127.54      8.04 o 
  -3   9   4      109.26      114.52      7.63 o 
  -2   9   4      136.48      133.78     12.40 o 
  -1   9   4       73.38       78.85      9.83 o 
   0   9   4       29.76       29.08     10.46 o 
   1   9   4        2.04        3.01      6.72 o 
   2   9   4       38.82       40.55      8.65 o 
   3   9   4      139.15      117.80      8.46 o 
   4   9   4        0.75       -2.50      6.85 o 
   5   9   4        0.82       -4.89      7.13 o 
   6   9   4        0.80       -2.79      7.42 o 
  -4  10   4       16.56        6.79      9.53 o 
  -3  10   4        0.05       -9.67     13.19 o 
  -2  10   4       61.44       80.77     13.22 o 
  -1  10   4       32.28       64.02     10.27 o 
   0  10   4       17.06       29.81     22.36 o 
   1  10   4       18.42       30.92     11.96 o 
   2  10   4        0.06       -8.51      7.27 o 
 -17   1   5        6.91       11.56      6.14 o 
 -16   1   5        2.76       -0.96      5.48 o 
 -15   1   5        3.33       -0.02      5.07 o 
 -14   1   5      193.71      175.14      6.94 o 
 -13   1   5      141.79      138.64      6.11 o 
 -12   1   5       95.46      123.30      7.05 o 
 -11   1   5      143.13      168.17      7.62 o 
 -10   1   5      754.20      716.05      9.70 o 
  -9   1   5     2035.66     2016.81     21.14 o 
  -8   1   5     1755.03     1696.93     17.97 o 
  -7   1   5     1221.29     1207.06     11.83 o 
  -6   1   5      390.21      384.19      5.07 o 
  -5   1   5     2554.66     2507.04     24.41 o 
  -4   1   5     8788.01     9264.17     96.74 o 
  -3   1   5    12670.28    13847.03    167.59 o 
  -2   1   5       31.83       29.61      2.54 o 
  -1   1   5     3720.61     3902.84     48.41 o 
   0   1   5     5083.21     5351.19     79.90 o 
   1   1   5    10226.57    11083.47    381.31 o 
   2   1   5     1822.52     1827.06     30.20 o 
   3   1   5       79.62       72.54      4.06 o 
   4   1   5     1806.78     1789.66     20.20 o 
   5   1   5     3425.01     3438.87     37.33 o 
   6   1   5      892.05      868.88     12.29 o 
   7   1   5      125.79      109.63      3.90 o 
   8   1   5      119.37      153.54      5.74 o 
   9   1   5      423.62      507.34     20.05 o 
  10   1   5      121.77      127.58      8.14 o 
  11   1   5       59.57       72.16     12.25 o 
 -17   2   5       11.66       -2.72      6.20 o 
 -16   2   5        3.71       -1.66      5.68 o 
 -15   2   5        1.12       -0.05      5.14 o 
 -14   2   5        4.79        4.12      4.91 o 
 -13   2   5        2.83        0.99      4.42 o 
 -12   2   5        3.35       -1.51      4.07 o 
 -11   2   5       87.60       91.09      4.34 o 
 -10   2   5       99.22       90.18      5.50 o 
  -9   2   5       48.41       44.49      3.27 o 
  -8   2   5        6.57        4.99      2.51 o 
  -7   2   5      108.10       83.21      5.21 o 
  -6   2   5       21.47       12.52      2.50 o 
  -5   2   5     2034.81     2079.17     23.60 o 
  -4   2   5      909.46     1069.91     13.10 o 
  -3   2   5      587.14      575.10      7.99 o 
  -2   2   5      666.73      598.87      9.28 o 
  -1   2   5     1913.98     2045.39     26.31 o 
   0   2   5      522.53      602.85      8.95 o 
   1   2   5       96.97      110.00      5.81 o 
   2   2   5       10.05        3.88      2.09 o 
   3   2   5      969.07      902.78     13.27 o 
   4   2   5     1150.16     1169.38     16.63 o 
   5   2   5       41.97       61.73      9.79 o 
   6   2   5       23.44       34.43     10.47 o 
   7   2   5       81.89       83.43      6.46 o 
   8   2   5      270.50      269.09     15.43 o 
   9   2   5       13.61        8.49      6.34 o 
  10   2   5        4.57        1.05      8.78 o 
  11   2   5        0.33        4.83     12.17 o 
  12   2   5       53.76       55.56      8.82 o 
  13   2   5        1.11        2.84     12.40 o 
 -16   3   5       10.88       10.97      5.94 o 
 -15   3   5        2.41        1.54      5.43 o 
 -14   3   5      161.37      147.13      6.75 o 
 -13   3   5      325.22      332.09     14.43 o 
 -12   3   5       88.10       91.03      6.18 o 
 -11   3   5        0.19        6.30      3.51 o 
 -10   3   5      202.22      187.51      6.94 o 
  -9   3   5     1504.03     1494.20     16.90 o 
  -8   3   5     1484.99     1557.45     21.89 o 
  -7   3   5      314.64      303.41      6.56 o 
  -6   3   5      393.46      419.12      7.45 o 
  -5   3   5     3090.95     3349.09     42.20 o 
  -4   3   5     3494.43     3618.98     39.46 o 
  -3   3   5      415.19      408.93      6.65 o 
  -2   3   5       42.25       58.33      2.71 o 
  -1   3   5       98.51       85.29      3.14 o 
   0   3   5     3097.15     3225.87     40.42 o 
   1   3   5     1742.27     1664.83     22.38 o 
   2   3   5      111.28      116.13      5.84 o 
   3   3   5        0.34        0.50      3.98 o 
   4   3   5      894.22      889.76     17.76 o 
   5   3   5      189.25      164.76      7.72 o 
   6   3   5       98.04       92.18     13.93 o 
   7   3   5      311.30      291.91     11.09 o 
   8   3   5       15.54       28.47      6.30 o 
   9   3   5      157.79      185.29      9.96 o 
  10   3   5       67.99       66.16      8.36 o 
  11   3   5       12.39        5.49      7.63 o 
  12   3   5        0.79        6.75      8.54 o 
  13   3   5        4.60       22.36      9.57 o 
 -16   4   5        0.40        7.09      5.83 o 
 -15   4   5       63.79       80.77      6.52 o 
 -14   4   5        9.79        7.82      5.22 o 
 -13   4   5       60.21       71.20      7.03 o 
 -12   4   5       41.69       45.10      4.53 o 
 -11   4   5      244.96      248.05      6.74 o 
 -10   4   5      170.30      174.96      5.42 o 
  -9   4   5        1.86        3.03      4.69 o 
  -8   4   5        3.73        5.78      3.50 o 
  -7   4   5     1806.68     1921.56     26.58 o 
  -6   4   5     1862.50     1777.06     21.45 o 
  -5   4   5       16.88       22.08      3.12 o 
  -4   4   5       38.05       37.37      3.14 o 
  -3   4   5     1881.93     2007.09     30.61 o 
  -2   4   5     1871.75     1785.93     20.79 o 
  -1   4   5      111.31       97.19      3.59 o 
   0   4   5     1194.41     1294.59     15.41 o 
   1   4   5      184.26      178.62      7.62 o 
   2   4   5     1861.48     1738.22     60.36 o 
   3   4   5      539.59      527.74     13.36 o 
   4   4   5      135.21      132.46      7.27 o 
   5   4   5       11.11       21.80      5.61 o 
   6   4   5        8.03        5.96      5.76 o 
   7   4   5      147.10      166.17      9.19 o 
   8   4   5      300.56      264.68     24.78 o 
   9   4   5       48.77       45.80     19.89 o 
  10   4   5        0.13        6.83     11.75 o 
  11   4   5        7.05       17.46      9.00 o 
  12   4   5       10.40       11.55      9.48 o 
 -15   5   5        2.21        0.83      7.16 o 
 -14   5   5        4.94       -7.82      5.29 o 
 -13   5   5        0.29       -7.42      4.95 o 
 -12   5   5       76.96       79.09      5.17 o 
 -11   5   5       41.04       36.04      4.51 o 
 -10   5   5       89.90       88.75     12.10 o 
  -9   5   5       48.96       43.32      6.01 o 
  -8   5   5       70.40       66.23      4.66 o 
  -7   5   5       28.45       24.62      4.37 o 
  -6   5   5       42.55       38.97      3.96 o 
  -5   5   5        1.25        1.50      3.40 o 
  -4   5   5       73.40       62.90      3.90 o 
  -3   5   5      674.13      651.01     10.59 o 
  -2   5   5       66.40       71.66      4.52 o 
  -1   5   5      403.90      408.67      7.14 o 
   0   5   5       56.58       66.89      3.35 o 
   1   5   5      126.70      121.63      4.24 o 
   2   5   5       30.67       32.42      4.50 o 
   3   5   5        8.82        7.36      5.43 o 
   4   5   5        2.17       -6.82      5.52 o 
   5   5   5      263.46      253.84     11.27 o 
   6   5   5        6.14        6.07      6.65 o 
   7   5   5       14.16       15.82      7.36 o 
   8   5   5        0.26        6.86      7.56 o 
   9   5   5       18.48       12.86      9.14 o 
  10   5   5        1.47       12.62      9.15 o 
  11   5   5       11.29       26.79     15.61 o 
  12   5   5        0.13       -0.98     10.30 o 
 -14   6   5        6.73        4.43      6.81 o 
 -13   6   5        0.83        0.85      4.91 o 
 -12   6   5       54.32       61.47      5.67 o 
 -11   6   5      203.08      215.62      7.69 o 
 -10   6   5      380.29      345.81      9.33 o 
  -9   6   5       36.08       21.78      5.75 o 
  -8   6   5      516.75      588.82     11.08 o 
  -7   6   5      829.71      838.34     13.24 o 
  -6   6   5      638.87      598.91     10.65 o 
  -5   6   5      854.10      792.00     12.37 o 
  -4   6   5       13.18       28.84      4.03 o 
  -3   6   5     1472.54     1531.87     19.37 o 
  -2   6   5     1427.37     1401.85     18.70 o 
  -1   6   5      947.98      967.49     13.30 o 
   0   6   5      150.89      138.26      9.46 o 
   1   6   5      114.75      109.17      6.19 o 
   2   6   5      252.31      225.65      8.25 o 
   3   6   5      696.93      673.68     15.94 o 
   4   6   5      772.09      713.95     14.54 o 
   5   6   5        0.70      -10.29      6.86 o 
   6   6   5        8.47       11.30      8.07 o 
   7   6   5       18.84       32.56      8.70 o 
   8   6   5      277.05      286.30     21.84 o 
   9   6   5       18.64       13.21      9.59 o 
  10   6   5       12.43       10.70      9.58 o 
  11   6   5        5.40        4.17      9.89 o 
 -13   7   5        5.38       12.92      6.19 o 
 -12   7   5        0.90        1.72      5.97 o 
 -11   7   5       52.47       67.07      6.54 o 
 -10   7   5        0.35       -1.72      5.27 o 
  -9   7   5       76.38       78.36      5.97 o 
  -8   7   5       13.68        7.38      4.79 o 
  -7   7   5       43.87       38.71      5.15 o 
  -6   7   5        3.90        6.37      4.52 o 
  -5   7   5       86.23       84.31      7.28 o 
  -4   7   5       94.64       72.96      5.07 o 
  -3   7   5      112.86      111.95      5.45 o 
  -2   7   5       12.43       16.29      5.67 o 
  -1   7   5      246.17      229.23     10.45 o 
   0   7   5      261.09      220.01     10.28 o 
   1   7   5       11.35        8.38      5.40 o 
   2   7   5       23.14       18.29      5.43 o 
   3   7   5      100.68       80.61      6.76 o 
   4   7   5       40.49       46.05     11.86 o 
   5   7   5        1.15       -7.50      5.73 o 
   6   7   5        9.92        3.81      6.36 o 
   7   7   5       24.37       16.32      7.45 o 
   8   7   5        3.64        8.14      7.01 o 
   9   7   5        0.63      -11.46      9.24 o 
 -11   8   5       65.64       62.55      8.59 o 
 -10   8   5      117.27      134.74     11.61 o 
  -9   8   5        1.16       -1.50      5.56 o 
  -8   8   5        4.22       -8.27      5.51 o 
  -7   8   5       91.58      103.88      6.66 o 
  -6   8   5      366.93      324.45      9.24 o 
  -5   8   5       80.54       71.18      7.12 o 
  -4   8   5       56.20       38.27      5.22 o 
  -3   8   5       40.86       53.11      6.08 o 
  -2   8   5      647.37      620.62     17.44 o 
  -1   8   5      125.41      123.14      9.87 o 
   0   8   5       44.81       42.02      8.64 o 
   1   8   5       12.42       10.09      6.19 o 
   2   8   5      283.99      292.39     19.10 o 
   3   8   5       94.01       75.98      7.48 o 
   4   8   5       16.85       17.46      6.99 o 
   5   8   5       26.10       21.59      7.19 o 
   6   8   5       12.16       17.91      7.36 o 
   7   8   5       12.89       28.97      7.54 o 
  -8   9   5       15.39       24.07      6.50 o 
  -7   9   5        0.27        2.11      5.88 o 
  -6   9   5       11.57        5.30      5.90 o 
  -5   9   5       33.02       44.08     11.59 o 
  -4   9   5      113.82      135.92     11.13 o 
  -3   9   5       30.58       24.87      8.86 o 
  -2   9   5        3.24        7.60      8.40 o 
  -1   9   5       46.60       48.24      9.20 o 
   0   9   5       43.25       63.73     11.98 o 
   1   9   5       41.22       67.18     13.35 o 
   2   9   5        7.65        6.05      6.95 o 
   3   9   5        2.78        1.86      7.30 o 
   4   9   5        0.30        4.68      7.13 o 
   5   9   5       16.79       24.87     11.74 o 
 -17   0   6       59.13       54.77     10.72 o 
 -16   0   6       13.69       26.77     21.71 o 
 -15   0   6       48.05       75.77      9.07 o 
 -14   0   6       83.81       67.78      8.62 o 
 -13   0   6      601.52      546.33     15.51 o 
 -12   0   6      490.33      448.63     13.62 o 
 -11   0   6      985.83     1045.66     22.07 o 
 -10   0   6      406.39      390.26     11.64 o 
  -9   0   6     1965.10     1831.31     24.70 o 
  -8   0   6      378.94      311.77      7.77 o 
  -7   0   6     4966.84     5253.00     64.38 o 
  -6   0   6     1387.56     1489.41     20.07 o 
  -5   0   6      113.95      105.97      3.99 o 
  -4   0   6     4010.08     3694.07     56.81 o 
  -3   0   6    10498.48    11472.75    245.08 o 
  -2   0   6     1637.59     1535.24     36.53 o 
  -1   0   6     4051.06     4780.43    104.64 o 
   0   0   6       52.05       22.60      4.57 o 
   1   0   6     7335.64     7548.13    162.46 o 
   2   0   6     4783.27     5081.81    110.90 o 
   3   0   6     5259.11     5735.69    124.88 o 
   4   0   6        8.28        5.65      3.23 o 
   5   0   6     1163.65     1186.88     27.65 o 
   6   0   6      635.80      633.61     13.29 o 
   7   0   6     1245.91     1180.62     33.90 o 
   8   0   6       96.82       81.52      9.93 o 
 -17   1   6        7.58        4.94      6.15 o 
 -16   1   6        1.56        2.34      5.80 o 
 -15   1   6        3.65       10.86      5.52 o 
 -14   1   6       62.90       69.86     10.00 o 
 -13   1   6       81.79       89.51      5.77 o 
 -12   1   6        5.21        7.25      4.09 o 
 -11   1   6      226.59      223.31      6.00 o 
 -10   1   6      197.91      182.94      5.18 o 
  -9   1   6       70.78       68.38      3.49 o 
  -8   1   6       60.75       59.18      3.09 o 
  -7   1   6       26.90       18.08      3.18 o 
  -6   1   6      232.14      225.76      3.90 o 
  -5   1   6       17.14       28.57      2.52 o 
  -4   1   6     1015.93     1057.08     15.32 o 
  -3   1   6      690.70      699.15     10.89 o 
  -2   1   6      270.23      262.85      5.78 o 
  -1   1   6      636.96      802.20     11.77 o 
   0   1   6     1193.36     1222.12     21.22 o 
   1   1   6       12.12       15.96      5.60 o 
   2   1   6       62.01       53.17      5.15 o 
   3   1   6      187.19      160.23      5.15 o 
   4   1   6      693.83      665.01     10.88 o 
   5   1   6      106.00      103.24      4.61 o 
   6   1   6       15.01       15.38      3.77 o 
   7   1   6        9.34        7.49      4.74 o 
   8   1   6       65.55       69.57      6.62 o 
   9   1   6        3.78        5.37      7.49 o 
  10   1   6       12.21       -1.52      9.72 o 
 -17   2   6       37.75       44.46      7.01 o 
 -16   2   6       13.43       20.48      6.17 o 
 -15   2   6        9.28       10.27      5.70 o 
 -14   2   6       98.25       83.80      6.16 o 
 -13   2   6       31.81       29.06      5.02 o 
 -12   2   6      138.25      151.54      6.99 o 
 -11   2   6      528.46      540.94      9.20 o 
 -10   2   6        0.28        3.59      3.29 o 
  -9   2   6        9.67        7.34      2.95 o 
  -8   2   6     1187.75     1155.63     13.49 o 
  -7   2   6     3303.91     3354.09     37.23 o 
  -6   2   6      296.01      288.25      6.05 o 
  -5   2   6      125.94      176.61      4.67 o 
  -4   2   6      796.81      778.59     12.60 o 
  -3   2   6     5812.98     6128.83     65.00 o 
  -2   2   6     1962.10     2143.07     27.95 o 
  -1   2   6     1181.33     1382.63     18.71 o 
   0   2   6      150.88      144.97      6.79 o 
   1   2   6     4178.53     4396.44     68.28 o 
   2   2   6     1195.78     1166.30     19.70 o 
   3   2   6      875.94      904.25     20.17 o 
   4   2   6      270.01      263.52      6.64 o 
   5   2   6      358.09      344.95     19.60 o 
   6   2   6      823.94      821.07     17.23 o 
   7   2   6      874.52      805.43     25.86 o 
   8   2   6       42.93       30.17      6.54 o 
   9   2   6       55.25       86.33      7.82 o 
  10   2   6       33.98       46.10      7.81 o 
  11   2   6      120.22      132.61     15.08 o 
  12   2   6       26.67       53.03     14.35 o 
 -16   3   6        5.70        6.20      6.18 o 
 -15   3   6       85.89       80.93      6.99 o 
 -14   3   6       18.07       23.65      5.41 o 
 -13   3   6       15.04        7.01      4.92 o 
 -12   3   6        5.10       -1.67      4.94 o 
 -11   3   6      188.97      191.91      7.99 o 
 -10   3   6      297.45      267.86      6.54 o 
  -9   3   6      134.39      126.11      6.13 o 
  -8   3   6      121.19      114.12      5.77 o 
  -7   3   6      488.56      502.33      8.67 o 
  -6   3   6      868.46      863.53     12.06 o 
  -5   3   6     1246.38     1178.13     15.00 o 
  -4   3   6      769.73      791.18     10.92 o 
  -3   3   6      346.92      386.17      7.42 o 
  -2   3   6      326.26      302.72      6.49 o 
  -1   3   6     1816.70     1775.31     23.56 o 
   0   3   6     2664.60     2689.52     40.13 o 
   1   3   6       41.53       42.10      3.51 o 
   2   3   6       20.92       18.10      3.75 o 
   3   3   6      232.78      210.22      8.44 o 
   4   3   6     1303.71     1208.06     22.88 o 
   5   3   6      235.34      205.42      8.90 o 
   6   3   6      128.22      107.99     10.33 o 
   7   3   6       91.60      110.00     13.27 o 
   8   3   6      402.55      420.13     28.41 o 
   9   3   6       20.76       29.05      7.46 o 
  10   3   6       45.99       31.49      8.47 o 
  11   3   6        0.25       10.38     10.70 o 
  12   3   6       46.19       60.44     14.66 o 
 -15   4   6       18.09       18.23      6.02 o 
 -14   4   6        2.69       -5.21      5.23 o 
 -13   4   6        3.13        1.42      4.60 o 
 -12   4   6      140.88      138.50      7.26 o 
 -11   4   6      130.84      130.19      5.35 o 
 -10   4   6        1.18       -0.10      3.69 o 
  -9   4   6       24.21       31.56      4.32 o 
  -8   4   6      226.27      218.67      6.61 o 
  -7   4   6      295.11      284.42      9.44 o 
  -6   4   6      272.85      228.68      6.26 o 
  -5   4   6        7.03        8.72      4.46 o 
  -4   4   6      498.91      503.32      8.45 o 
  -3   4   6      871.38      872.27     11.89 o 
  -2   4   6      848.06      833.15     11.30 o 
  -1   4   6      224.87      248.12      5.37 o 
   0   4   6      183.93      164.29      4.62 o 
   1   4   6     1547.89     1505.90     46.17 o 
   2   4   6      985.96      982.13     24.26 o 
   3   4   6       88.57       93.26      6.78 o 
   4   4   6       35.71       46.57     17.29 o 
   5   4   6      398.74      354.28     12.12 o 
   6   4   6      171.23      181.80     11.17 o 
   7   4   6       67.01       69.75      7.88 o 
   8   4   6        4.15       11.48      7.42 o 
   9   4   6       47.91       48.77      8.52 o 
  10   4   6        4.75       -2.66      8.48 o 
  11   4   6        7.34        6.69     10.09 o 
 -15   5   6       85.65       79.85      6.98 o 
 -14   5   6       15.47       21.03      5.87 o 
 -13   5   6        0.36        6.49      4.83 o 
 -12   5   6        0.27        0.05      4.44 o 
 -11   5   6      363.62      351.91      8.24 o 
 -10   5   6      243.81      232.03      8.86 o 
  -9   5   6      159.12      140.47      5.99 o 
  -8   5   6       90.58       63.06      8.63 o 
  -7   5   6      200.76      220.59      6.85 o 
  -6   5   6      334.54      367.25      8.47 o 
  -5   5   6     1231.20     1155.17     15.56 o 
  -4   5   6     1287.35     1249.62     16.32 o 
  -3   5   6       70.93       67.89      6.10 o 
  -2   5   6       72.23       75.85      3.78 o 
  -1   5   6     1687.79     1735.14     22.01 o 
   0   5   6     3322.30     3311.14     53.57 o 
   1   5   6      446.12      431.35     11.12 o 
   2   5   6       67.55       59.15      6.72 o 
   3   5   6      450.04      448.57     13.50 o 
   4   5   6      957.61      984.07     21.50 o 
   5   5   6      234.73      225.88     10.98 o 
   6   5   6       38.72       31.18      7.89 o 
   7   5   6       34.98       63.88      8.55 o 
   8   5   6      199.95      211.46     11.64 o 
   9   5   6        1.61       -8.61      8.65 o 
  10   5   6        9.27       11.38      9.32 o 
  11   5   6        6.32       13.70      9.87 o 
 -14   6   6       11.00        5.57      5.45 o 
 -13   6   6        2.94        0.32      5.19 o 
 -12   6   6       52.17       52.39      5.48 o 
 -11   6   6       75.71       77.29      6.45 o 
 -10   6   6       14.96       13.79      5.01 o 
  -9   6   6        3.22        3.64      4.78 o 
  -8   6   6       97.69       93.67      7.00 o 
  -7   6   6      506.22      490.70      9.96 o 
  -6   6   6       59.37       66.18      5.02 o 
  -5   6   6        4.95        3.87      3.95 o 
  -4   6   6      361.30      341.03      7.98 o 
  -3   6   6      615.97      605.22     12.43 o 
  -2   6   6       23.00       19.39      3.58 o 
  -1   6   6        0.33        1.39      5.71 o 
   0   6   6       44.32       39.95      6.97 o 
   1   6   6       90.84       69.62      7.54 o 
   2   6   6        3.66        2.31      5.00 o 
   3   6   6       79.00       76.11      7.28 o 
   4   6   6       12.66       15.44      7.36 o 
   5   6   6       30.94       39.48     14.19 o 
   6   6   6       21.69       19.48      8.86 o 
   7   6   6       22.38       32.10      9.21 o 
   8   6   6        5.48        7.35     14.53 o 
   9   6   6        4.22       -5.25      9.53 o 
  10   6   6        1.52       -7.77      9.71 o 
 -12   7   6       18.11        7.19      5.24 o 
 -11   7   6       24.72       34.36      9.95 o 
 -10   7   6      191.61      193.55      7.81 o 
  -9   7   6       91.98       94.65      8.09 o 
  -8   7   6      210.77      176.03     10.39 o 
  -7   7   6        1.53        5.02      4.93 o 
  -6   7   6      564.86      570.95     11.01 o 
  -5   7   6      683.85      687.26     13.74 o 
  -4   7   6      662.83      585.90     10.97 o 
  -3   7   6       48.25       66.54     10.96 o 
  -2   7   6      372.96      379.13     13.73 o 
  -1   7   6      172.41      193.79     37.58 o 
   0   7   6      704.65      614.58     17.11 o 
   1   7   6       46.70       45.98      7.99 o 
   2   7   6       36.26       40.04      6.41 o 
   3   7   6       86.69       96.66      7.36 o 
   4   7   6      256.40      242.75     11.16 o 
   5   7   6       19.99       35.25      9.06 o 
   6   7   6        6.46        4.19      6.47 o 
   7   7   6        1.99       16.70      6.83 o 
   8   7   6       46.40       47.64     10.68 o 
 -10   8   6        0.07       -3.98      6.07 o 
  -9   8   6       36.35       40.13      6.28 o 
  -8   8   6       15.96        7.71      5.77 o 
  -7   8   6       11.77        9.35      5.61 o 
  -6   8   6       36.13       26.78      8.25 o 
  -5   8   6       81.37       95.21      8.00 o 
  -4   8   6       79.78       94.08      9.71 o 
  -3   8   6       49.37       61.12      8.45 o 
  -2   8   6        1.65      -11.22      7.61 o 
  -1   8   6       27.48       25.19      8.42 o 
   0   8   6       12.13       15.79      8.30 o 
   1   8   6       31.70       19.90      8.41 o 
   2   8   6       16.13       25.22      7.08 o 
   3   8   6        0.48       -2.40      6.69 o 
   4   8   6        3.53       -2.17      6.73 o 
   5   8   6        3.34       10.13      8.04 o 
   6   8   6        3.63       14.74      7.78 o 
  -7   9   6        8.23       18.56      7.35 o 
  -6   9   6       34.29       44.62      9.77 o 
  -5   9   6       20.42       18.09      9.66 o 
  -4   9   6       60.18       46.80     13.35 o 
  -3   9   6        3.67        0.49      8.86 o 
  -2   9   6       12.09        9.03      9.72 o 
  -1   9   6       98.06       98.80     10.72 o 
   0   9   6      186.90      164.49     11.82 o 
   1   9   6        6.36      -13.30      8.87 o 
   2   9   6       16.02        2.58      9.33 o 
   3   9   6       27.66       27.38      7.84 o 
 -16   1   7       51.85       67.40      7.01 o 
 -15   1   7      300.85      346.91     15.68 o 
 -14   1   7       42.72       56.53      5.91 o 
 -13   1   7       42.47       36.49      7.02 o 
 -12   1   7      457.72      436.05      9.71 o 
 -11   1   7     1435.66     1475.37     19.76 o 
 -10   1   7      234.47      241.34      6.08 o 
  -9   1   7       82.07       92.34      3.94 o 
  -8   1   7      247.09      234.74      5.44 o 
  -7   1   7     4879.77     4884.14     42.62 o 
  -6   1   7     1805.15     1694.00     16.11 o 
  -5   1   7      454.11      497.61      7.92 o 
  -4   1   7        0.21        8.58      5.53 o 
  -3   1   7     1993.04     1936.62     31.24 o 
  -2   1   7     1657.46     1534.28     21.04 o 
  -1   1   7     3117.27     3394.94     58.24 o 
   0   1   7      816.80      929.71     17.59 o 
   1   1   7      420.71      379.73      9.74 o 
   2   1   7      461.66      405.34     23.36 o 
   3   1   7     1542.01     1567.43     27.15 o 
   4   1   7      970.13      940.25     18.33 o 
   5   1   7       45.75       38.34      4.14 o 
   6   1   7       11.93       28.31     11.27 o 
   7   1   7      412.68      433.79     12.20 o 
   8   1   7      240.52      225.85     14.56 o 
   9   1   7      116.10      119.94     12.88 o 
 -16   2   7        2.95        3.24      6.37 o 
 -15   2   7        3.87        3.53      5.62 o 
 -14   2   7       42.39       47.90      6.88 o 
 -13   2   7       46.32       46.70      5.58 o 
 -12   2   7        2.16       -2.01      4.47 o 
 -11   2   7      120.10      105.11      4.71 o 
 -10   2   7       88.30      100.42      6.12 o 
  -9   2   7      130.19      144.51      5.13 o 
  -8   2   7      165.58      174.29      4.88 o 
  -7   2   7       31.41       37.12      3.58 o 
  -6   2   7      465.45      450.41      7.92 o 
  -5   2   7      695.96      738.82     17.51 o 
  -4   2   7      260.58      264.51      7.04 o 
  -3   2   7       53.46       69.30      3.72 o 
  -2   2   7       54.10       67.33      5.18 o 
  -1   2   7       41.89       35.63      2.92 o 
   0   2   7     1468.57     1544.48     20.82 o 
   1   2   7       75.05       65.51      2.85 o 
   2   2   7      178.19      192.43      7.24 o 
   3   2   7       69.85       72.32      6.75 o 
   4   2   7      457.07      448.02     11.88 o 
   5   2   7       12.67        9.01      5.03 o 
   6   2   7      295.94      285.64     10.61 o 
   7   2   7      246.90      212.83     11.69 o 
   8   2   7       44.46       52.80     13.46 o 
   9   2   7        1.06      -10.04     11.46 o 
  10   2   7      127.65      119.73     15.03 o 
 -16   3   7        2.59       -4.49      6.01 o 
 -15   3   7       30.82       41.53      6.34 o 
 -14   3   7       15.47       21.76      5.60 o 
 -13   3   7       26.05       29.58      4.73 o 
 -12   3   7       74.70       85.05      6.03 o 
 -11   3   7      437.85      433.73     10.86 o 
 -10   3   7      271.16      237.99      6.50 o 
  -9   3   7       85.34       81.64      5.35 o 
  -8   3   7      396.30      376.92     10.60 o 
  -7   3   7      685.85      648.66     10.33 o 
  -6   3   7     1015.57      957.27     15.99 o 
  -5   3   7     1586.52     1596.23     19.51 o 
  -4   3   7      177.62      178.17      5.25 o 
  -3   3   7      677.24      683.20      9.97 o 
  -2   3   7     2495.09     2513.29     34.81 o 
  -1   3   7     3191.40     3289.48     41.93 o 
   0   3   7       66.62       70.54      3.74 o 
   1   3   7       22.15       20.02      7.15 o 
   2   3   7      512.12      480.81     19.50 o 
   3   3   7     2296.84     2296.94     38.71 o 
   4   3   7      474.71      450.39     12.80 o 
   5   3   7       37.80       29.34      6.07 o 
   6   3   7      308.23      323.15     11.88 o 
   7   3   7      337.76      346.23     12.98 o 
   8   3   7       89.97       91.40      8.86 o 
   9   3   7       77.54       74.67      8.85 o 
  10   3   7        0.44        8.46     14.14 o 
  11   3   7       19.12       25.44     14.93 o 
 -15   4   7       34.77       31.63      6.31 o 
 -14   4   7       16.75       18.42      5.17 o 
 -13   4   7       98.45      106.33      5.78 o 
 -12   4   7      483.56      422.83      8.91 o 
 -11   4   7       89.91      103.95      5.94 o 
 -10   4   7      260.19      268.53      7.22 o 
  -9   4   7      413.14      401.69     10.12 o 
  -8   4   7     1545.65     1438.54     21.48 o 
  -7   4   7       28.61       37.30      5.12 o 
  -6   4   7       73.62       76.73      6.35 o 
  -5   4   7      267.57      260.37      6.61 o 
  -4   4   7     2896.26     2953.10     33.46 o 
  -3   4   7      427.55      381.00      7.29 o 
  -2   4   7       80.75       77.12      3.78 o 
  -1   4   7      367.55      347.08      8.30 o 
   0   4   7     1042.39     1007.85     19.09 o 
   1   4   7      142.94      142.33     12.14 o 
   2   4   7      889.34      829.48     27.23 o 
   3   4   7       55.64       48.31      6.88 o 
   4   4   7      181.90      176.87      8.87 o 
   5   4   7      302.96      268.26     24.39 o 
   6   4   7      361.25      327.19     12.96 o 
   7   4   7        0.50       -5.79      7.25 o 
   8   4   7        2.43       -6.11      7.85 o 
   9   4   7        2.98       17.52      8.54 o 
  10   4   7      102.41       94.91     10.40 o 
 -14   5   7        0.18        6.50      5.33 o 
 -13   5   7        2.13        4.98      4.99 o 
 -12   5   7        3.66        3.42      4.53 o 
 -11   5   7        8.00       11.14      4.80 o 
 -10   5   7        1.47       -0.62      4.64 o 
  -9   5   7      220.59      186.69      7.27 o 
  -8   5   7      129.93      109.58      5.55 o 
  -7   5   7      238.09      222.58      8.55 o 
  -6   5   7      206.93      180.83      6.12 o 
  -5   5   7      197.09      183.69      6.10 o 
  -4   5   7      432.22      396.31      8.16 o 
  -3   5   7       56.84       62.00      6.58 o 
  -2   5   7      153.64      137.94      6.83 o 
  -1   5   7      557.30      554.38     22.63 o 
   0   5   7     1114.17     1080.94     22.31 o 
   1   5   7       78.18       64.88      7.23 o 
   2   5   7      164.59      154.94     13.72 o 
   3   5   7      118.70      113.03      8.57 o 
   4   5   7      276.91      251.26     11.35 o 
   5   5   7        5.31       -1.12      6.92 o 
   6   5   7        1.30       14.38      9.12 o 
   7   5   7       71.65       75.79      9.76 o 
   8   5   7       71.02       60.52     10.09 o 
   9   5   7        0.07       -5.88     11.46 o 
  10   5   7        1.50       -7.58      9.62 o 
 -13   6   7       72.29       83.72     11.02 o 
 -12   6   7       13.56       10.54      5.63 o 
 -11   6   7       42.63       51.74      6.14 o 
 -10   6   7        3.13       11.32      6.90 o 
  -9   6   7      200.97      217.17      7.56 o 
  -8   6   7      355.17      284.78      9.31 o 
  -7   6   7       28.13        4.39      4.70 o 
  -6   6   7        2.10       -4.50      4.16 o 
  -5   6   7      603.91      654.66     11.38 o 
  -4   6   7      472.36      443.91      9.48 o 
  -3   6   7       77.70       93.93      5.97 o 
  -2   6   7      500.04      415.30     13.73 o 
  -1   6   7      177.54      202.97      9.73 o 
   0   6   7     1069.24     1010.07     22.17 o 
   1   6   7      106.67      102.54      8.66 o 
   2   6   7      285.48      245.91     11.52 o 
   3   6   7        0.20       -6.69      5.52 o 
   4   6   7      274.11      262.81     18.34 o 
   5   6   7       47.51       52.33     19.63 o 
   6   6   7      207.20      210.42     12.02 o 
   7   6   7        6.30      -11.98      8.50 o 
   8   6   7       50.42       71.56     10.67 o 
 -11   7   7        3.45        8.34      6.06 o 
 -10   7   7       41.62       39.90      6.02 o 
  -9   7   7       23.25       19.83      5.80 o 
  -8   7   7       29.20       32.92      5.69 o 
  -7   7   7       87.54       83.43      6.00 o 
  -6   7   7        0.35        4.00      4.73 o 
  -5   7   7       76.42       67.98      5.72 o 
  -4   7   7       73.12       71.63      8.27 o 
  -3   7   7       53.44       63.10      8.64 o 
  -2   7   7       57.21       55.98     14.11 o 
  -1   7   7        6.45        6.10      7.69 o 
   0   7   7       39.18       45.47     15.16 o 
   1   7   7       13.15       12.27      7.73 o 
   2   7   7       65.11       67.92     12.64 o 
   3   7   7        3.59       -0.99      6.31 o 
   4   7   7        7.72        9.00      7.39 o 
   5   7   7       15.26        5.63      6.67 o 
   6   7   7       16.40       21.84      7.20 o 
   7   7   7        0.20       -5.16      6.95 o 
  -9   8   7       13.88       19.72      6.45 o 
  -8   8   7      101.18      103.82      7.05 o 
  -7   8   7        1.53       -2.15      5.44 o 
  -6   8   7       72.16      102.44     10.34 o 
  -5   8   7       29.89       52.49     11.22 o 
  -4   8   7      193.06      209.52     12.02 o 
  -3   8   7      120.44      100.47     10.10 o 
  -2   8   7        0.98       -5.30      8.38 o 
  -1   8   7        9.51        3.94     11.96 o 
   0   8   7      261.47      266.79     13.08 o 
   1   8   7      182.40      188.34     12.40 o 
   2   8   7       56.90       63.42     10.06 o 
   3   8   7        6.68        3.80      7.12 o 
   4   8   7      121.70      135.41      9.32 o 
   5   8   7       83.09       98.11     15.25 o 
  -5   9   7        2.22        2.19      9.75 o 
  -4   9   7       11.54       26.67     10.29 o 
  -3   9   7        2.85       -0.38      9.19 o 
  -2   9   7       15.84       21.14     12.09 o 
  -1   9   7       30.49       41.73     10.50 o 
   0   9   7        0.28       -9.66     16.98 o 
   1   9   7        0.37      -11.76      9.58 o 
 -16   0   8       25.90       35.05      9.60 o 
 -15   0   8        8.22        7.49     16.90 o 
 -14   0   8       86.04      102.09      9.59 o 
 -13   0   8       83.01      115.21     10.56 o 
 -12   0   8      440.90      488.64     16.53 o 
 -11   0   8        6.13        4.62      6.14 o 
 -10   0   8     1193.33     1123.76     34.22 o 
  -9   0   8     2066.89     2002.49     34.82 o 
  -8   0   8     1088.42     1147.64     18.96 o 
  -7   0   8      640.44      665.19     11.48 o 
  -6   0   8     2024.01     1955.25     26.18 o 
  -5   0   8     1945.20     1943.57     32.49 o 
  -4   0   8     3169.38     3294.64     51.84 o 
  -3   0   8        7.87       16.08      6.15 o 
  -2   0   8     2437.16     2415.08     56.87 o 
  -1   0   8     3018.82     3009.57     69.06 o 
   0   0   8     1708.49     1731.18     42.36 o 
   1   0   8       49.41       53.82      7.20 o 
   2   0   8      185.95      182.90     11.09 o 
   3   0   8      440.38      450.43     16.50 o 
   4   0   8      833.97      797.11     23.70 o 
   5   0   8      425.08      363.71     15.82 o 
   6   0   8        1.97        4.63      8.46 o 
 -16   1   8       11.39       10.78      6.38 o 
 -15   1   8        0.07       -5.88      5.71 o 
 -14   1   8        0.26       -1.13      5.40 o 
 -13   1   8        1.94       -5.06      5.00 o 
 -12   1   8        1.97        0.50      4.65 o 
 -11   1   8      143.47      128.63      5.96 o 
 -10   1   8       86.83       73.61      4.94 o 
  -9   1   8      127.75      114.00      4.36 o 
  -8   1   8      740.09      691.98      9.62 o 
  -7   1   8      321.29      299.18      6.08 o 
  -6   1   8        0.36       -3.88      2.59 o 
  -5   1   8       46.08       38.51      3.26 o 
  -4   1   8      422.28      450.47      9.00 o 
  -3   1   8      489.28      469.74      9.27 o 
  -2   1   8      424.79      425.31      8.47 o 
  -1   1   8        5.77        9.81      2.94 o 
   0   1   8      508.50      524.96      9.28 o 
   1   1   8       11.57        8.05      4.26 o 
   2   1   8       65.05       66.24      5.52 o 
   3   1   8       65.49       74.53     13.46 o 
   4   1   8        0.02       -3.27      4.85 o 
   5   1   8       20.32       15.35      8.83 o 
   6   1   8       65.50       72.06     10.56 o 
   7   1   8       46.33       46.25     10.62 o 
 -16   2   8        0.29        7.57      8.40 o 
 -15   2   8       52.31       58.52      6.83 o 
 -14   2   8       95.97      117.52     10.37 o 
 -13   2   8       73.14       77.69      6.22 o 
 -12   2   8       46.83       46.13      9.09 o 
 -11   2   8      179.05      170.34      5.64 o 
 -10   2   8      435.72      444.29      8.24 o 
  -9   2   8      686.73      660.26      9.78 o 
  -8   2   8       11.13       10.00      3.18 o 
  -7   2   8        8.32       13.14      3.40 o 
  -6   2   8     1117.78     1077.99     14.44 o 
  -5   2   8     3070.19     3144.66     40.22 o 
  -4   2   8      813.90      767.92     12.88 o 
  -3   2   8      156.88      189.85      6.15 o 
  -2   2   8     1196.72     1124.15     16.60 o 
  -1   2   8     2263.21     2415.36     31.72 o 
   0   2   8      930.52      898.49     17.79 o 
   1   2   8     1309.43     1319.67     24.02 o 
   2   2   8       91.26       96.21      6.78 o 
   3   2   8     1122.65     1155.77     33.16 o 
   4   2   8      324.85      364.55     17.71 o 
   5   2   8      317.72      291.22     21.42 o 
   6   2   8       13.88       11.61      6.18 o 
   7   2   8        0.96      -15.37     10.25 o 
   8   2   8       10.19       20.60     11.62 o 
   9   2   8      185.82      207.76     16.87 o 
 -15   3   8        3.92        2.55      6.02 o 
 -14   3   8        2.06        5.97      5.79 o 
 -13   3   8       66.11       65.28      6.15 o 
 -12   3   8      220.18      229.64      6.79 o 
 -11   3   8        0.87       -2.82      3.99 o 
 -10   3   8        0.60        3.60      3.89 o 
  -9   3   8      138.38      148.88      8.03 o 
  -8   3   8      784.06      744.83     12.61 o 
  -7   3   8      233.77      217.75      6.57 o 
  -6   3   8      238.69      204.60      6.28 o 
  -5   3   8       31.37       30.70      3.70 o 
  -4   3   8     1386.64     1329.99     16.96 o 
  -3   3   8     1126.17     1173.14     15.20 o 
  -2   3   8      500.59      522.55      9.64 o 
  -1   3   8        5.42        4.86      7.17 o 
   0   3   8      407.75      423.45     11.13 o 
   1   3   8      539.29      530.84     20.60 o 
   2   3   8      610.63      588.03     21.92 o 
   3   3   8        1.86       11.04      9.72 o 
   4   3   8      135.47      151.47     13.67 o 
   5   3   8       19.47       28.45      8.41 o 
   6   3   8       19.23       19.70      7.80 o 
   7   3   8        1.20        8.56      6.94 o 
   8   3   8       10.39       17.61      7.74 o 
   9   3   8        6.05        8.78     13.72 o 
  10   3   8        2.46       33.74     15.24 o 
 -15   4   8       23.06       28.76      6.56 o 
 -14   4   8        6.23        9.21      6.08 o 
 -13   4   8       22.70       18.22      5.47 o 
 -12   4   8        4.17        7.37      4.53 o 
 -11   4   8       60.94       63.17      5.24 o 
 -10   4   8      111.63      110.08      5.80 o 
  -9   4   8      274.87      263.07      8.74 o 
  -8   4   8       12.65       11.91      4.33 o 
  -7   4   8      116.03      117.77      6.98 o 
  -6   4   8      202.52      220.88      6.65 o 
  -5   4   8      305.96      297.94      7.22 o 
  -4   4   8      253.23      220.55      6.42 o 
  -3   4   8       24.08       21.77      3.42 o 
  -2   4   8       73.35       72.78      4.85 o 
  -1   4   8       83.46       94.12      6.04 o 
   0   4   8      234.65      214.23     14.19 o 
   1   4   8      410.90      375.74     18.97 o 
   2   4   8       72.14       73.95     11.46 o 
   3   4   8        1.89      -11.83      9.62 o 
   4   4   8      198.64      219.40     10.60 o 
   5   4   8      321.97      329.74     32.19 o 
   6   4   8       31.90       34.91      9.30 o 
   7   4   8        9.99       11.26      8.14 o 
   8   4   8       14.56       13.54      8.87 o 
   9   4   8       73.67       69.67     12.90 o 
 -14   5   8        1.76       -3.21      5.35 o 
 -13   5   8       76.59       94.47      6.19 o 
 -12   5   8      183.10      193.38      6.97 o 
 -11   5   8        1.11        2.65      4.60 o 
 -10   5   8       88.89       79.01      5.97 o 
  -9   5   8      371.30      396.94     11.83 o 
  -8   5   8      789.47      774.86     13.39 o 
  -7   5   8       43.67       42.68      4.85 o 
  -6   5   8      337.97      306.08      7.85 o 
  -5   5   8      499.35      526.73      9.88 o 
  -4   5   8     1029.72     1078.64     15.08 o 
  -3   5   8      167.24      166.01     11.53 o 
  -2   5   8      602.22      534.69     15.19 o 
  -1   5   8      301.62      271.31     11.66 o 
   0   5   8      229.01      230.52     14.82 o 
   1   5   8       17.11       14.93     10.93 o 
   2   5   8      936.84      904.22     31.22 o 
   3   5   8        8.47        7.78     11.46 o 
   4   5   8       49.58       63.36      8.22 o 
   5   5   8       12.68       11.45      8.23 o 
   6   5   8      241.19      267.84     30.25 o 
   7   5   8       12.77       15.13      9.45 o 
   8   5   8       10.05       -7.59      9.16 o 
 -12   6   8       17.00       17.16      5.42 o 
 -11   6   8       26.19       27.74      5.92 o 
 -10   6   8        0.52       -1.05      5.28 o 
  -9   6   8        7.91        2.60      5.22 o 
  -8   6   8       28.80       22.46      5.22 o 
  -7   6   8       50.24       44.18      5.25 o 
  -6   6   8       69.18       61.32      5.27 o 
  -5   6   8       23.87       23.72      5.74 o 
  -4   6   8       47.17       41.77      7.69 o 
  -3   6   8      115.09       95.85      8.80 o 
  -2   6   8      123.38      109.86     10.20 o 
  -1   6   8       25.34       29.85      7.96 o 
   0   6   8       28.83       20.27      8.36 o 
   1   6   8        6.26        0.86      7.18 o 
   2   6   8       53.23       58.59      8.60 o 
   3   6   8        0.04        7.88      7.86 o 
   4   6   8        8.73       -0.59      8.33 o 
   5   6   8        2.74        1.76      8.49 o 
   6   6   8       23.70        9.81      9.02 o 
   7   6   8        1.23       -6.42     10.88 o 
 -11   7   8       15.16       10.74      6.37 o 
 -10   7   8        2.04       -8.62      5.74 o 
  -9   7   8       58.47       91.54      7.48 o 
  -8   7   8      338.96      355.65      9.82 o 
  -7   7   8      121.67      112.56     12.18 o 
  -6   7   8       20.22        8.20      7.70 o 
  -5   7   8        7.36       -2.50      7.91 o 
  -4   7   8      196.21      227.75     14.35 o 
  -3   7   8      556.77      554.15     40.31 o 
  -2   7   8      437.47      382.04     15.04 o 
  -1   7   8       16.48        3.63      8.38 o 
   0   7   8      105.04      121.26     10.31 o 
   1   7   8      226.46      230.07     12.06 o 
   2   7   8      335.89      315.07     14.19 o 
   3   7   8       47.25       42.74     11.98 o 
   4   7   8        0.01       -4.18      7.19 o 
   5   7   8       17.54       26.57      7.85 o 
  -8   8   8       27.08       32.65     10.06 o 
  -7   8   8       13.03        3.60      9.33 o 
  -6   8   8       13.51       16.38      9.37 o 
  -5   8   8       33.57       31.90      9.62 o 
  -4   8   8        1.52       -6.36     12.17 o 
  -3   8   8        5.87       12.10     13.95 o 
  -2   8   8       40.04       47.97      9.90 o 
  -1   8   8      156.91      174.02     26.67 o 
   0   8   8        3.04       16.65      9.43 o 
   1   8   8        0.17       -4.59     15.64 o 
   2   8   8       17.37        6.82      9.38 o 
   3   8   8       36.12       23.17     10.03 o 
 -15   1   9       12.96        0.40      6.19 o 
 -14   1   9       70.96       71.28      7.29 o 
 -13   1   9       11.44       11.57      5.37 o 
 -12   1   9       16.32       27.43      5.31 o 
 -11   1   9        0.46        0.79      4.51 o 
 -10   1   9      655.39      608.86     11.14 o 
  -9   1   9      197.24      186.06      6.24 o 
  -8   1   9      185.56      184.70      5.36 o 
  -7   1   9      255.66      239.54      5.77 o 
  -6   1   9      308.39      279.07      6.00 o 
  -5   1   9      441.12      409.50      9.33 o 
  -4   1   9     2084.51     2177.22     29.91 o 
  -3   1   9     1218.38     1253.12     18.72 o 
  -2   1   9      155.05      155.34      7.22 o 
  -1   1   9       69.41       62.07      4.04 o 
   0   1   9     1525.22     1509.22     27.50 o 
   1   1   9     1931.61     1958.40     36.00 o 
   2   1   9       21.62       26.67      5.56 o 
   3   1   9        0.96       -2.58      8.04 o 
   4   1   9      339.71      357.08     17.19 o 
   5   1   9      662.86      618.14     22.86 o 
   6   1   9       38.53       29.43     10.46 o 
 -15   2   9        2.02       -6.82      6.13 o 
 -14   2   9       13.33       12.56      6.08 o 
 -13   2   9       34.53       28.34      5.76 o 
 -12   2   9       23.57       23.54      5.33 o 
 -11   2   9      208.77      228.34      7.56 o 
 -10   2   9      186.70      183.08      6.44 o 
  -9   2   9       84.84       95.67      5.14 o 
  -8   2   9        9.51       10.19      3.44 o 
  -7   2   9      155.22      152.70      5.47 o 
  -6   2   9      550.48      502.97      9.06 o 
  -5   2   9      260.35      235.68      7.96 o 
  -4   2   9       13.96       16.80      3.50 o 
  -3   2   9      418.31      399.20      8.86 o 
  -2   2   9      542.58      504.15      9.79 o 
  -1   2   9      391.54      369.94     12.54 o 
   0   2   9       41.78       43.98      5.40 o 
   1   2   9       50.75       34.30     10.46 o 
   2   2   9      176.84      183.48     12.77 o 
   3   2   9      372.89      367.33     18.66 o 
   4   2   9       22.93       24.86     10.20 o 
   5   2   9       12.92       22.55     10.51 o 
   6   2   9       67.33       57.97     12.30 o 
   7   2   9       65.42       54.77     12.88 o 
   8   2   9        4.20       21.81     12.46 o 
 -15   3   9       11.23       10.39     10.70 o 
 -14   3   9       38.24       30.04      6.25 o 
 -13   3   9       40.30       44.47      6.19 o 
 -12   3   9       13.92       18.40      5.47 o 
 -11   3   9       17.27       14.90      4.50 o 
 -10   3   9       20.43       32.27      4.36 o 
  -9   3   9      341.81      327.34      9.87 o 
  -8   3   9      229.51      224.68      7.04 o 
  -7   3   9      491.35      477.19      9.37 o 
  -6   3   9       10.11       10.43      3.87 o 
  -5   3   9      819.12      827.69     12.43 o 
  -4   3   9      140.54      146.82      5.28 o 
  -3   3   9      817.14      812.43     20.68 o 
  -2   3   9      110.17      116.02      6.80 o 
  -1   3   9       81.25       90.72     10.77 o 
   0   3   9      139.41      150.42     12.56 o 
   1   3   9     1174.30     1135.74     33.90 o 
   2   3   9        2.80       -1.79     10.04 o 
   3   3   9        6.90        7.20      9.72 o 
   4   3   9       15.98        0.89      9.99 o 
   5   3   9      188.94      195.78     16.24 o 
   6   3   9        4.13       -6.52     12.04 o 
   7   3   9       44.11       27.12     13.67 o 
   8   3   9        0.66       -6.41     12.35 o 
   9   3   9       44.90       52.14     15.72 o 
 -14   4   9        0.03       -8.97      5.98 o 
 -13   4   9       10.04       17.49      5.89 o 
 -12   4   9      102.26       99.51      5.86 o 
 -11   4   9        3.84        2.65      4.60 o 
 -10   4   9      119.41      113.68      6.12 o 
  -9   4   9       26.41       21.50      4.92 o 
  -8   4   9      187.02      199.17      6.70 o 
  -7   4   9      185.55      209.33      7.01 o 
  -6   4   9     1157.23     1118.87     15.78 o 
  -5   4   9      102.75      108.48      5.10 o 
  -4   4   9      124.00      143.46      6.68 o 
  -3   4   9      181.90      215.06      7.91 o 
  -2   4   9     1485.97     1507.46     23.28 o 
  -1   4   9      503.04      479.44     21.71 o 
   0   4   9      191.92      184.53     14.40 o 
   1   4   9      246.19      250.18     16.56 o 
   2   4   9     1444.04     1430.86     41.63 o 
   3   4   9       91.69       92.40     14.30 o 
   4   4   9      148.76      132.13     15.03 o 
   5   4   9        0.13        2.63     12.98 o 
   6   4   9      184.03      203.22     12.98 o 
   7   4   9       67.80       69.10      9.43 o 
   8   4   9      100.55       87.67     16.50 o 
 -13   5   9       23.21       19.83      5.75 o 
 -12   5   9       47.22       54.31      5.93 o 
 -11   5   9        0.11        5.02      4.85 o 
 -10   5   9       94.79       89.95      6.57 o 
  -9   5   9       30.06       32.79      5.38 o 
  -8   5   9       28.20       33.06      6.46 o 
  -7   5   9        0.63       -6.81      4.54 o 
  -6   5   9       10.40       15.69      4.60 o 
  -5   5   9        0.78        1.84      5.04 o 
  -4   5   9      226.27      224.26      9.40 o 
  -3   5   9       18.55       16.98     11.56 o 
  -2   5   9       53.10       49.05      7.94 o 
  -1   5   9        4.51       10.43      7.11 o 
   0   5   9       13.10        1.41      7.10 o 
   1   5   9        8.40       11.56     11.56 o 
   2   5   9       19.26       24.91     13.46 o 
   3   5   9       12.68        6.04     12.09 o 
   4   5   9       11.93       22.81     13.14 o 
   5   5   9        2.94       22.34     14.35 o 
   6   5   9        2.54        5.04      8.85 o 
   7   5   9        3.83      -13.56      9.04 o 
 -11   6   9       96.78      124.20      7.38 o 
 -10   6   9      133.79      122.10      7.34 o 
  -9   6   9       71.88       95.32      6.50 o 
  -8   6   9      104.78      128.07      7.67 o 
  -7   6   9       60.70       88.37      7.43 o 
  -6   6   9      538.85      503.74     18.16 o 
  -5   6   9       69.91       56.88      8.90 o 
  -4   6   9       32.33       36.25     10.09 o 
  -3   6   9      174.67      181.64     14.48 o 
  -2   6   9      608.67      630.89     43.10 o 
  -1   6   9      154.11      159.09     10.85 o 
   0   6   9       57.36       53.04      9.08 o 
   1   6   9        6.41       13.97      8.22 o 
   2   6   9      372.17      393.24     40.29 o 
   3   6   9      148.54      143.80     17.50 o 
   4   6   9       77.63       80.52     16.29 o 
   5   6   9        5.72      -21.76     14.51 o 
  -9   7   9        9.47        0.61      7.76 o 
  -8   7   9       13.78       23.06      7.52 o 
  -7   7   9        5.06        8.70      8.90 o 
  -6   7   9        1.90       -7.67     11.33 o 
  -5   7   9       15.40       15.58      9.10 o 
  -4   7   9        0.06       -5.63      8.73 o 
  -3   7   9        5.13       -3.40      8.58 o 
  -2   7   9        2.07        2.49      8.64 o 
  -1   7   9       12.89       18.62     10.93 o 
   0   7   9        0.31        1.44      8.94 o 
   1   7   9       34.77       28.01      9.71 o 
   2   7   9        2.06      -13.21      8.81 o 
   3   7   9       14.79       34.71      9.76 o 
  -5   8   9       12.93        7.69     10.05 o 
  -4   8   9        0.24       18.86      9.87 o 
  -3   8   9       97.96      119.58     11.81 o 
  -2   8   9       51.64       61.64     10.95 o 
  -1   8   9       26.24       20.00      9.68 o 
 -15   0  10        1.02        1.10      9.37 o 
 -14   0  10      201.10      188.78     17.82 o 
 -13   0  10      264.17      259.56     12.34 o 
 -12   0  10      163.54      171.28     22.13 o 
 -11   0  10        3.74       10.66      6.86 o 
 -10   0  10      442.61      425.40     13.97 o 
  -9   0  10       94.72       86.20      7.89 o 
  -8   0  10      524.30      481.78     23.73 o 
  -7   0  10     1123.94     1107.83     22.04 o 
  -6   0  10       11.60       23.38      7.16 o 
  -5   0  10       87.97       72.73      6.44 o 
  -4   0  10     1569.39     1631.06     39.05 o 
  -3   0  10     1248.25     1327.74     36.42 o 
  -2   0  10      201.87      250.18     14.93 o 
  -1   0  10      480.50      483.54     18.92 o 
   0   0  10      573.97      620.56     21.97 o 
   1   0  10     1108.48     1103.58     31.27 o 
   2   0  10      203.23      221.11     14.09 o 
   3   0  10      641.84      644.74     22.81 o 
 -15   1  10        5.02        7.36      6.46 o 
 -14   1  10        5.08        3.40      5.99 o 
 -13   1  10       29.31       25.95      5.96 o 
 -12   1  10        1.79        0.02      5.29 o 
 -11   1  10       22.91       14.97      5.76 o 
 -10   1  10       27.29       24.33      4.91 o 
  -9   1  10      140.16      127.63      5.89 o 
  -8   1  10      164.32      172.69      5.32 o 
  -7   1  10       10.12       15.53      3.59 o 
  -6   1  10       44.76       42.26      3.70 o 
  -5   1  10        5.38        1.05      3.45 o 
  -4   1  10       90.65      104.52      8.99 o 
  -3   1  10        6.18        3.17      3.93 o 
  -2   1  10       26.35       26.06      4.16 o 
  -1   1  10       11.61        6.45      5.40 o 
   0   1  10      107.88      107.57      6.94 o 
   1   1  10       17.09       21.46      5.68 o 
   2   1  10       25.27       22.07      9.30 o 
   3   1  10       24.21       19.76      9.57 o 
   4   1  10        7.51       22.86      9.83 o 
   5   1  10        0.12       -7.31     10.41 o 
 -14   2  10       40.78       39.02      6.61 o 
 -13   2  10       65.83       82.44      6.85 o 
 -12   2  10      177.45      180.94      7.64 o 
 -11   2  10      239.55      239.33      9.39 o 
 -10   2  10      141.46      133.99      6.51 o 
  -9   2  10      268.68      267.29      7.12 o 
  -8   2  10      549.93      532.07      9.10 o 
  -7   2  10      885.76      849.08     13.07 o 
  -6   2  10      221.64      218.36      6.76 o 
  -5   2  10      155.24      167.21      7.24 o 
  -4   2  10      112.21      126.23      7.14 o 
  -3   2  10     1334.21     1274.95     24.90 o 
  -2   2  10       75.00       84.11     15.19 o 
  -1   2  10        3.16        0.03      5.35 o 
   0   2  10       54.66       40.26      9.88 o 
   1   2  10      728.12      790.17     26.44 o 
   2   2  10       54.77       57.34     10.67 o 
   3   2  10      171.51      156.36     14.14 o 
   4   2  10       40.60       36.21     10.56 o 
   5   2  10      313.78      345.36     20.29 o 
   6   2  10       69.54       89.35     13.82 o 
 -14   3  10       52.27       63.06     10.33 o 
 -13   3  10        0.69       -0.97      5.74 o 
 -12   3  10       77.02       72.61     10.84 o 
 -11   3  10       65.00       65.96      6.71 o 
 -10   3  10      227.38      238.03      7.00 o 
  -9   3  10       46.68       50.89      5.62 o 
  -8   3  10       79.70       76.71      5.72 o 
  -7   3  10      153.23      169.80      8.28 o 
  -6   3  10      236.42      260.97     11.47 o 
  -5   3  10       90.80       97.94      5.14 o 
  -4   3  10        1.88        7.53      5.74 o 
  -3   3  10        1.00        6.13      5.82 o 
  -2   3  10       18.83       25.83      6.06 o 
  -1   3  10      280.75      301.79     18.40 o 
   0   3  10      178.31      176.44     14.40 o 
   1   3  10       15.68       15.40     11.30 o 
   2   3  10       45.14       44.46     11.51 o 
   3   3  10       45.63       44.15     12.51 o 
   4   3  10      328.36      343.63     21.39 o 
   5   3  10       81.85       76.79     13.61 o 
   6   3  10        8.51        7.99     13.30 o 
   7   3  10       20.02       22.50     14.45 o 
 -13   4  10       18.73       29.27      6.46 o 
 -12   4  10       30.90       33.27      6.16 o 
 -11   4  10       15.61       13.33      5.49 o 
 -10   4  10       14.99        9.88      4.73 o 
  -9   4  10        8.32       12.26      5.04 o 
  -8   4  10      115.87      117.89      6.16 o 
  -7   4  10      150.99      148.71      6.35 o 
  -6   4  10      115.06       86.54      6.30 o 
  -5   4  10        5.27        5.49      5.22 o 
  -4   4  10      214.62      219.48      8.39 o 
  -3   4  10      168.02      177.62      9.96 o 
  -2   4  10      120.83      109.87      8.67 o 
  -1   4  10       11.18       -2.05     10.72 o 
   0   4  10      155.88      145.33     14.77 o 
   1   4  10      146.60      153.26     15.98 o 
   2   4  10        4.54        8.78     12.67 o 
   3   4  10        3.03       -2.94     11.88 o 
   4   4  10        2.38        9.09     12.72 o 
   5   4  10       18.59       19.29     13.61 o 
   6   4  10        0.79       -4.41     13.51 o 
 -12   5  10       44.65       49.47      6.04 o 
 -11   5  10      103.98      117.39      6.44 o 
 -10   5  10      244.99      226.74      8.23 o 
  -9   5  10       35.22       36.65      5.76 o 
  -8   5  10        0.45       -1.24      5.11 o 
  -7   5  10      106.28      127.38     10.42 o 
  -6   5  10      789.99      819.57     16.31 o 
  -5   5  10      170.54      154.99     10.56 o 
  -4   5  10       76.72       57.24      8.85 o 
  -3   5  10       12.57        3.60      7.62 o 
  -2   5  10      496.88      482.45     16.00 o 
  -1   5  10      416.26      400.32     35.14 o 
   0   5  10      191.18      163.24     10.71 o 
   1   5  10       21.77       16.82     13.09 o 
   2   5  10       62.77       66.22     14.56 o 
   3   5  10       24.79       16.92     14.82 o 
   4   5  10       94.81       88.88     17.19 o 
   5   5  10       79.42       53.82     17.71 o 
 -10   6  10        2.22       -1.12      6.00 o 
  -9   6  10       16.86       18.68      7.31 o 
  -8   6  10        1.06       12.64      6.99 o 
  -7   6  10       49.01       37.35      9.40 o 
  -6   6  10        3.23        2.64      8.67 o 
  -5   6  10        4.57       -2.96      8.27 o 
  -4   6  10        0.15       -2.19      8.42 o 
  -3   6  10        5.75        2.40      8.93 o 
  -2   6  10        0.39        8.35      8.54 o 
  -1   6  10       21.81        9.94      8.87 o 
   0   6  10       23.59       17.60      8.94 o 
   1   6  10        0.06       11.59      9.01 o 
   2   6  10        8.75       10.81     15.64 o 
   3   6  10        4.42        2.26     15.40 o 
  -7   7  10       67.65       91.77     10.99 o 
  -6   7  10      184.34      189.13     14.35 o 
  -5   7  10      155.37      153.42     12.06 o 
  -4   7  10       15.77        4.49      9.47 o 
  -3   7  10       45.01       60.92     10.41 o 
  -2   7  10       32.97       55.09     15.45 o 
  -1   7  10      110.52      145.13     12.11 o 
   0   7  10      119.26      137.63     14.01 o 
 -14   1  11        1.04       -4.13      7.87 o 
 -13   1  11       33.89       37.29      6.45 o 
 -12   1  11      108.46      117.41      7.12 o 
 -11   1  11      406.25      374.88     10.02 o 
 -10   1  11       84.56       94.25      6.11 o 
  -9   1  11       17.90       12.92      4.87 o 
  -8   1  11      411.60      395.53      9.17 o 
  -7   1  11     1488.16     1461.94     17.25 o 
  -6   1  11      229.45      251.05      6.71 o 
  -5   1  11      158.00      157.34      5.82 o 
  -4   1  11       70.53       96.17     20.68 o 
  -3   1  11     1116.78     1088.17     22.89 o 
  -2   1  11      470.64      511.00     14.63 o 
  -1   1  11      390.91      412.70     13.30 o 
   0   1  11        1.26        5.74      6.43 o 
   1   1  11      216.84      205.93     13.72 o 
   2   1  11      128.99      155.63     13.77 o 
   3   1  11      282.82      262.95     17.76 o 
 -13   2  11        4.93        8.23      6.12 o 
 -12   2  11        4.77        1.94      5.62 o 
 -11   2  11        1.27        7.08      5.42 o 
 -10   2  11      124.90      131.16      6.72 o 
  -9   2  11      139.92      140.14      6.71 o 
  -8   2  11      152.15      163.25      5.83 o 
  -7   2  11       29.69       25.15      4.27 o 
  -6   2  11      336.85      321.59     11.96 o 
  -5   2  11      225.02      219.98      8.07 o 
  -4   2  11      107.90       97.44      9.93 o 
  -3   2  11        0.67        4.48      6.21 o 
  -2   2  11       36.84       44.61      6.75 o 
  -1   2  11      194.76      191.37     14.93 o 
   0   2  11      116.27      105.28     12.56 o 
   1   2  11       10.38        6.04      9.99 o 
   2   2  11        1.37       -7.41     10.51 o 
   3   2  11       45.57       51.24     11.46 o 
   4   2  11       10.60       18.71     12.04 o 
   5   2  11        2.39        3.68     12.14 o 
 -13   3  11       17.20       17.02      6.44 o 
 -12   3  11       53.02       43.49      6.35 o 
 -11   3  11       89.55       90.61      6.78 o 
 -10   3  11       24.65       31.26      6.49 o 
  -9   3  11       47.32       49.37      5.55 o 
  -8   3  11       75.92       68.18      5.74 o 
  -7   3  11      183.48      182.43      7.27 o 
  -6   3  11      215.68      237.31      9.06 o 
  -5   3  11       32.58       46.89      7.65 o 
  -4   3  11        2.90        3.92      5.15 o 
  -3   3  11      540.39      543.25     15.58 o 
  -2   3  11      473.37      506.35     24.02 o 
  -1   3  11       26.78       31.17     11.67 o 
   0   3  11        2.49      -15.19     10.35 o 
   1   3  11       78.17      103.44     14.66 o 
   2   3  11      130.06      164.35     16.35 o 
   3   3  11      148.28      149.27     16.50 o 
   4   3  11       29.69        7.57     13.56 o 
   5   3  11       48.37       44.20     14.82 o 
 -12   4  11        0.15        5.79      6.31 o 
 -11   4  11        9.06        5.25      6.00 o 
 -10   4  11      169.90      175.41      6.89 o 
  -9   4  11      297.26      299.77      9.39 o 
  -8   4  11       28.92       21.85      7.34 o 
  -7   4  11        1.00        4.56      6.16 o 
  -6   4  11       82.54       81.84      6.91 o 
  -5   4  11      296.10      288.97     10.12 o 
  -4   4  11      411.61      402.05     14.60 o 
  -3   4  11      132.70      139.53     10.43 o 
  -2   4  11      144.49      151.28     10.57 o 
  -1   4  11      187.33      182.90     16.56 o 
   0   4  11       87.35       90.56     15.50 o 
   1   4  11       88.85       82.25     14.40 o 
   2   4  11       14.66        1.52     12.67 o 
   3   4  11       15.75        7.36     13.19 o 
   4   4  11       74.30       77.37     16.66 o 
 -10   5  11       15.77       15.47      7.12 o 
  -9   5  11       34.20       24.45      7.37 o 
  -8   5  11       12.74       10.07      6.83 o 
  -7   5  11      101.74       87.97      7.63 o 
  -6   5  11       17.28       25.33      8.69 o 
  -5   5  11       10.37       -2.76      8.20 o 
  -4   5  11        0.50       -3.26     13.43 o 
  -3   5  11        9.58        6.90     13.30 o 
  -2   5  11       41.08       32.98      8.99 o 
  -1   5  11       52.79       35.41      9.15 o 
   0   5  11        0.42      -10.74      8.71 o 
   1   5  11       16.55        4.20     14.87 o 
   2   5  11       22.94       39.94     15.19 o 
   3   5  11        2.74        3.68     14.51 o 
  -8   6  11      148.09      146.38     12.06 o 
  -7   6  11        1.15        0.33     10.46 o 
  -6   6  11       75.77       85.99     11.24 o 
  -5   6  11      265.57      266.17     25.46 o 
  -4   6  11      203.55      198.61     12.57 o 
  -3   6  11      101.13       98.80     11.48 o 
  -2   6  11        0.05       -0.39     16.16 o 
  -1   6  11      217.89      217.44     13.03 o 
   0   6  11      147.28      156.75     12.44 o 
 -12   0  12        3.20        9.85      8.28 o 
 -11   0  12      388.08      392.60     15.77 o 
 -10   0  12      543.54      505.66     16.18 o 
  -9   0  12       34.98       40.73      7.95 o 
  -8   0  12       37.10       33.73      7.26 o 
  -7   0  12      379.27      352.31     12.87 o 
  -6   0  12      405.31      397.71     17.66 o 
  -5   0  12      359.39      353.20     12.57 o 
  -4   0  12      160.47      217.38     15.35 o 
  -3   0  12      104.14       96.18     11.88 o 
  -2   0  12      370.34      376.27     19.34 o 
  -1   0  12      574.59      606.90     24.12 o 
   0   0  12      251.95      270.10     17.08 o 
 -12   1  12       27.55       29.37      6.54 o 
 -11   1  12        7.84        6.04      5.72 o 
 -10   1  12       23.23       30.25     11.30 o 
  -9   1  12       45.85       41.87      5.84 o 
  -8   1  12       86.35       79.43      5.97 o 
  -7   1  12        4.08        9.86      4.88 o 
  -6   1  12       25.66       22.15      4.26 o 
  -5   1  12       16.35       13.38      6.83 o 
  -4   1  12       49.49       33.16      5.95 o 
  -3   1  12       57.27       67.65      8.11 o 
  -2   1  12        6.98        5.33     11.14 o 
  -1   1  12        6.81       -9.20     10.35 o 
   0   1  12       37.42       36.11     11.51 o 
   1   1  12       25.38       33.69     11.51 o 
   2   1  12        9.41        8.78     11.88 o 
 -12   2  12       13.18        4.96      8.20 o 
 -11   2  12      182.89      200.87      8.63 o 
 -10   2  12      114.90      119.02      7.01 o 
  -9   2  12      119.38      127.95      8.22 o 
  -8   2  12       36.23       22.60      5.98 o 
  -7   2  12      192.90      204.31      7.89 o 
  -6   2  12      481.78      520.29     12.78 o 
  -5   2  12      643.64      631.77     20.19 o 
  -4   2  12      168.44      192.27     10.68 o 
  -3   2  12      225.70      223.16     16.40 o 
  -2   2  12      259.50      297.75     20.50 o 
  -1   2  12      259.28      297.85     19.87 o 
   0   2  12      412.22      448.06     22.86 o 
   1   2  12        1.14        7.04     11.88 o 
   2   2  12      124.32      139.44     15.72 o 
   3   2  12       86.71       95.39     14.93 o 
 -11   3  12       40.80       45.39      7.60 o 
 -10   3  12        7.66       10.59      5.74 o 
  -9   3  12       70.44       67.03      7.45 o 
  -8   3  12       42.88       46.93      5.99 o 
  -7   3  12      246.79      244.25     11.71 o 
  -6   3  12       38.49       24.32      6.29 o 
  -5   3  12      144.10      137.39      7.88 o 
  -4   3  12      237.89      234.34     16.66 o 
  -3   3  12      256.22      273.46     19.76 o 
  -2   3  12       46.94       10.98     11.77 o 
  -1   3  12       13.26       16.24     12.51 o 
   0   3  12       71.38       77.84     14.72 o 
   1   3  12      190.68      201.62     17.98 o 
   2   3  12       58.39       35.53     14.56 o 
   3   3  12        3.02       -2.10     12.72 o 
 -10   4  12      103.56      117.97     13.24 o 
  -9   4  12        9.15       10.59      6.98 o 
  -8   4  12        0.35        4.50      7.13 o 
  -7   4  12        6.96       11.82      6.68 o 
  -6   4  12      118.41      124.76     10.44 o 
  -5   4  12       77.76       81.20     10.07 o 
  -4   4  12       47.62       48.37      9.07 o 
  -3   4  12        3.74       -8.03      7.74 o 
  -2   4  12       84.87      106.40     10.21 o 
  -1   4  12       73.25       68.38     14.66 o 
   0   4  12      121.45      127.30     16.66 o 
   1   4  12       53.09       30.75     14.45 o 
   2   4  12       29.41       41.78     14.72 o 
  -7   5  12       64.62       76.60     10.40 o 
  -6   5  12       34.52       34.01      9.67 o 
  -5   5  12       36.47       45.70     10.01 o 
  -4   5  12      119.85      139.82     11.26 o 
  -3   5  12      150.36      155.47     11.77 o 
  -2   5  12       63.16       69.56     10.20 o 
  -1   5  12        5.06        9.08      9.29 o 
 -10   1  13      126.70      139.41      7.68 o 
  -9   1  13      174.80      198.07      8.17 o 
  -8   1  13      258.53      259.86      9.97 o 
  -7   1  13        5.15       13.40      6.40 o 
  -6   1  13      107.87      129.04      8.08 o 
  -5   1  13      380.12      404.56     15.29 o 
  -4   1  13      483.28      533.42     18.13 o 
  -3   1  13       65.74       82.41      9.85 o 
  -2   1  13        1.10        1.21     12.14 o 
  -1   1  13      158.35      197.62     16.66 o 
   0   1  13      416.65      382.42     21.71 o 
  -9   2  13        8.29        8.72      7.12 o 
  -8   2  13        8.13       15.22      6.75 o 
  -7   2  13       63.84       78.96      7.68 o 
  -6   2  13       40.66       44.71      5.96 o 
  -5   2  13        2.59       17.23      6.44 o 
  -4   2  13       14.28       -2.00     13.19 o 
  -3   2  13       92.72       98.39     14.72 o 
  -2   2  13       53.83       51.93     14.14 o 
  -1   2  13        9.90      -11.77     11.30 o 
   0   2  13        0.27       -3.94     12.77 o 
   1   2  13       16.08       10.20     13.46 o 
  -8   3  13      152.78      155.72      9.25 o 
  -7   3  13        0.12       10.52      5.84 o 
  -6   3  13      131.03      126.58     10.39 o 
  -5   3  13       91.84       84.94      9.73 o 
  -4   3  13      105.34       94.89     16.45 o 
  -3   3  13       44.47       36.42      9.47 o 
  -2   3  13        6.29        3.42     13.03 o 
  -1   3  13       31.49       33.16     14.82 o 
  -5   0  14       93.27      113.95     14.93 o 
                                                 
